# Supplementary material for: 5-(4-Bromo-2-nitro­phen­yl)-1,3,4-thia­diazol-2-amine
Source: Acta Crystallogr Sect E Struct Rep Online. 2011 Aug 6;67(Pt 9):o2255. doi: 10.1107/S1600536811030868 (PMC3200604; doi:10.1107/S1600536811030868)
Supplement: Supplementary file 1 [file e-67-o2255-sup1.cif]

##############################################################################
#                                                                            #
# This CIF contains the data in a paper accepted for publication in          #
# Acta Crystallographica Section E. It conforms to the requirements of       #
# Notes for Authors for Acta Crystallographica Section E, and has been       #
# peer reviewed under the auspices of the IUCr Commission on Journals.       #
#                                                                            #
# Full details of the Crystallographic Information File format               #
# are given in the paper "The Crystallographic Information File (CIF):       #
# a New Standard Archive File for Crystallography" by S. R. Hall, F. H.      #
# Allen and I. D. Brown [Acta Cryst. (1991), A47, 655-685].                  #
#                                                                            #
# The current version of the core CIF dictionary is obtainable from          #
# ftp://ftp.iucr.org/pub/cif_core.dic.                                       #
#                                                                            #
# Software is freely available for graphical display of the structure(s)     #
# in this CIF. For information consult the CIF software page                 #
# http://www.iucr.org/resources/cif/software.                                #
#                                                                            #
# This file may be used for bona fide research purposes within the           #
# scientific community so long as proper attribution is given to the journal # 
# article from which it was obtained.                                        #
#                                                                            #
##############################################################################
data_global
_audit_creation_method     SHELXL-97
_journal_date_recd_electronic     2011-07-12
_journal_date_accepted     2011-08-01
_journal_name_full     'Acta Crystallographica, Section E'
_journal_year     2011
_journal_volume     67
_journal_issue      9
_journal_page_first     o2255
_journal_page_last     o2255
_journal_paper_category     QO
_journal_coeditor_code     BH2371
_publ_contact_author_name     ' Wan, Rong'
_publ_contact_author_address
;
Department of Applied Chemistry
College of Science
Nanjing University of Technology
No.5 Xinmofan Road, Nanjing
Nanjing 210009
People's Republic of China
;
_publ_contact_author_email     rwan@njut.edu.cn
_publ_contact_author_fax     '86 25 83369345'
_publ_contact_author_phone     '86 25 83587440'
_publ_section_title
;
5-(4-Bromo-3-nitrophenyl)-1,3,4-thiadiazol-2-amine
;
loop_
    _publ_author_name
    _publ_author_address
    "Zhang, Jian-qiang"
;
Department of Applied Chemistry
College of Science
Nanjing University of Technology
No. 5 Xinmofan Road, Nanjing
Nanjing 210009
People's Republic of China
;
    "He, Qiu"
;
Department of Applied Chemistry
College of Science
Nanjing University of Technology
No. 5 Xinmofan Road, Nanjing
Nanjing 210009
People's Republic of China
;
    "Jiang, Qianghua"
;
Department of Applied Chemistry
College of Science
Nanjing University of Technology
No. 5 Xinmofan Road, Nanjing
Nanjing 210009
People's Republic of China
;
    'Mu, Haipin'
;
Department of Applied Chemistry
College of Science
Nanjing University of Technology
No. 5 Xinmofan Road, Nanjing
Nanjing 210009
People's Republic of China
;
    "Wan, Rong"
;
Department of Applied Chemistry
College of Science
Nanjing University of Technology
No. 5 Xinmofan Road, Nanjing
Nanjing 210009
People's Republic of China
;
_chemical_name_systematic     ?
data_I
_audit_creation_method     SHELXL-97
_chemical_name_systematic
;
5-(4-Bromo-2-nitrophenyl)-1,3,4-thiadiazol-2-amine
;
_chemical_name_common     ?
_chemical_formula_moiety     'C8 H5 Br N4 O2 S'
_chemical_formula_sum     'C8 H5 Br N4 O2 S'
_chemical_formula_iupac     'C8 H5 Br N4 O2 S'
_chemical_formula_weight     301.13
_chemical_melting_point     506
_symmetry_cell_setting     monoclinic
_symmetry_space_group_name_H-M     'P 21/c'
_symmetry_space_group_name_Hall     '-P 2ybc'
loop_
    _symmetry_equiv_pos_as_xyz
    'x, y, z'
    '-x, 1/2+y, 1/2-z'
    '-x, -y, -z'
    'x, 1/2-y, 1/2+z'
_cell_length_a     11.231(2)
_cell_length_b     9.2580(19)
_cell_length_c     10.868(2)
_cell_angle_alpha     90.00
_cell_angle_beta     113.08(3)
_cell_angle_gamma     90.00
_cell_volume     1039.6(4)
_cell_formula_units_Z     4
_cell_measurement_reflns_used     25
_cell_measurement_theta_min     10
_cell_measurement_theta_max     13
_cell_measurement_temperature     293(2)
_exptl_crystal_description     block
_exptl_crystal_colour     yellow
_exptl_crystal_size_max     0.20
_exptl_crystal_size_mid     0.10
_exptl_crystal_size_min     0.10
_exptl_crystal_density_diffrn     1.924
_exptl_crystal_density_meas     ?
_exptl_crystal_density_method     'not measured'
_exptl_crystal_F_000     592
_exptl_absorpt_coefficient_mu     4.144
_exptl_absorpt_correction_type     psi-scan
_exptl_absorpt_process_details     '(North <i>et al.</i>, 1968)'
_exptl_absorpt_correction_T_min     0.4912
_exptl_absorpt_correction_T_max     0.6820
_exptl_special_details     ?
_diffrn_ambient_temperature     293(2)
_diffrn_radiation_type     MoK\a
_diffrn_radiation_wavelength     0.71073
_diffrn_radiation_source     'fine-focus sealed tube'
_diffrn_radiation_monochromator     graphite
_diffrn_measurement_device_type     'Enraf--Nonius CAD-4'
_diffrn_measurement_method     \w/2\q
_diffrn_detector_area_resol_mean     ?
_diffrn_reflns_number     3909
_diffrn_reflns_av_R_equivalents     0.1160
_diffrn_reflns_av_sigmaI/netI     0.1468
_diffrn_reflns_theta_min     1.97
_diffrn_reflns_theta_max     25.41
_diffrn_reflns_theta_full     25.41
_diffrn_measured_fraction_theta_max     0.996
_diffrn_measured_fraction_theta_full     0.996
_diffrn_reflns_limit_h_min     -13
_diffrn_reflns_limit_h_max     12
_diffrn_reflns_limit_k_min     -11
_diffrn_reflns_limit_k_max     11
_diffrn_reflns_limit_l_min     0
_diffrn_reflns_limit_l_max     13
_diffrn_standards_number     3
_diffrn_standards_interval_count     200
_diffrn_standards_interval_time     2
_diffrn_standards_decay_%     1
_refine_special_details     ?
_reflns_number_total     1920
_reflns_number_gt     1409
_reflns_threshold_expression     I>2\s(I)
_refine_ls_structure_factor_coef     Fsqd
_refine_ls_matrix_type     full
_refine_ls_R_factor_all     0.0735
_refine_ls_R_factor_gt     0.0488
_refine_ls_wR_factor_gt     0.0924
_refine_ls_wR_factor_ref     0.1038
_refine_ls_goodness_of_fit_ref     1.007
_refine_ls_restrained_S_all     1.007
_refine_ls_number_reflns     1920
_refine_ls_number_parameters     152
_refine_ls_number_restraints     0
_refine_ls_number_constraints     0
_refine_ls_hydrogen_treatment     mixed
_refine_ls_weighting_scheme     calc
_refine_ls_weighting_details
                 'calc w=1/[\s^2^(Fo^2^)+(0.0250P)^2^] where P=(Fo^2^+2Fc^2^)/3'
_atom_sites_solution_hydrogens     geom
_atom_sites_solution_primary     direct
_atom_sites_solution_secondary     difmap
_refine_ls_shift/su_max     0.000
_refine_ls_shift/su_mean     0.000
_refine_diff_density_max     0.550
_refine_diff_density_min     -0.972
_refine_ls_extinction_method     'SHELXL97 (Sheldrick, 2008)'
_refine_ls_extinction_coef     0.0114(8)
_refine_ls_extinction_expression
                                  'Fc^*^=kFc[1+0.001xFc^2^\l^3^/sin(2\q)]^-1/4^'
loop_
    _atom_type_symbol
    _atom_type_description
    _atom_type_scat_dispersion_real
    _atom_type_scat_dispersion_imag
    _atom_type_scat_source
    'C' 'C' 0.0033 0.0016
                         'International Tables Vol C Tables 4.2.6.8 and 6.1.1.4'
    'H' 'H' 0.0000 0.0000
                         'International Tables Vol C Tables 4.2.6.8 and 6.1.1.4'
    'N' 'N' 0.0061 0.0033
                         'International Tables Vol C Tables 4.2.6.8 and 6.1.1.4'
    'O' 'O' 0.0106 0.0060
                         'International Tables Vol C Tables 4.2.6.8 and 6.1.1.4'
    'S' 'S' 0.1246 0.1234
                         'International Tables Vol C Tables 4.2.6.8 and 6.1.1.4'
    'Br' 'Br' -0.2901 2.4595
                         'International Tables Vol C Tables 4.2.6.8 and 6.1.1.4'
_computing_data_collection     'CAD-4 EXPRESS (Enraf--Nonius, 1989)'
_computing_cell_refinement     'CAD-4 EXPRESS (Enraf--Nonius, 1989)'
_computing_data_reduction     'XCAD4 (Harms & Wocadlo,1995)'
_computing_structure_solution     'SHELXS97 (Sheldrick, 2008)'
_computing_structure_refinement     'SHELXL97 (Sheldrick, 2008)'
_computing_molecular_graphics     'SHELXTL (Sheldrick, 2008)'
_computing_publication_material     'SHELXL97 (Sheldrick, 2008)'
loop_
    _atom_site_type_symbol
    _atom_site_label
    _atom_site_fract_x
    _atom_site_fract_y
    _atom_site_fract_z
    _atom_site_U_iso_or_equiv
    _atom_site_adp_type
    _atom_site_calc_flag
    _atom_site_refinement_flags
    _atom_site_occupancy
    _atom_site_symmetry_multiplicity
    _atom_site_disorder_assembly
    _atom_site_disorder_group
    Br Br 0.11486(5) 0.01063(5) 0.19612(6) 0.0512(2) Uani d . 1 1 . .
    S S 0.34305(13) 0.66328(12) 0.58298(11) 0.0389(3) Uani d . 1 1 . .
    C C1 0.2933(5) 0.3456(5) 0.4493(4) 0.0398(11) Uani d . 1 1 . .
    H H1A 0.3437 0.3551 0.5402 0.048 Uiso calc R 1 1 . .
    N N1 0.1367(4) 0.5710(4) 0.1441(4) 0.0370(9) Uani d . 1 1 . .
    O O1 0.1374(4) 0.5588(4) 0.0330(3) 0.0585(10) Uani d . 1 1 . .
    O O2 0.0937(3) 0.6740(3) 0.1818(3) 0.0517(10) Uani d . 1 1 . .
    N N2 0.3728(4) 0.6948(4) 0.3620(3) 0.0357(9) Uani d . 1 1 . .
    C C2 0.2492(5) 0.2112(5) 0.3991(5) 0.0418(12) Uani d . 1 1 . .
    H H2B 0.2717 0.1308 0.4549 0.050 Uiso calc R 1 1 . .
    N N3 0.4262(4) 0.8176(4) 0.4373(3) 0.0339(9) Uani d . 1 1 . .
    C C3 0.1724(4) 0.1958(4) 0.2670(5) 0.0360(10) Uani d . 1 1 . .
    C C4 0.1413(5) 0.3137(5) 0.1816(4) 0.0339(11) Uani d . 1 1 . .
    H H4A 0.0920 0.3029 0.0907 0.041 Uiso calc R 1 1 . .
    N N4 0.4674(5) 0.9189(5) 0.6472(4) 0.0460(12) Uani d . 1 1 . .
    H H4B 0.486(6) 0.996(7) 0.630(6) 0.055 Uiso d . 1 1 . .
    H H4C 0.446(5) 0.910(6) 0.709(6) 0.055 Uiso d . 1 1 . .
    C C5 0.1853(4) 0.4459(5) 0.2350(4) 0.0331(10) Uani d . 1 1 . .
    C C6 0.2654(4) 0.4671(4) 0.3696(4) 0.0283(9) Uani d . 1 1 . .
    C C7 0.3245(4) 0.6062(5) 0.4235(4) 0.0303(9) Uani d . 1 1 . .
    C C8 0.4186(4) 0.8148(4) 0.5534(4) 0.0318(10) Uani d . 1 1 . .
loop_
    _atom_site_aniso_label
    _atom_site_aniso_U_11
    _atom_site_aniso_U_22
    _atom_site_aniso_U_33
    _atom_site_aniso_U_12
    _atom_site_aniso_U_13
    _atom_site_aniso_U_23
    Br 0.0612(3) 0.0292(3) 0.0646(4) -0.0078(3) 0.0262(3) -0.0142(2)
    S 0.0593(7) 0.0333(6) 0.0300(5) -0.0143(6) 0.0240(5) -0.0042(5)
    C1 0.045(3) 0.037(2) 0.031(2) 0.001(2) 0.008(2) 0.000(2)
    N1 0.037(2) 0.036(2) 0.031(2) 0.001(2) 0.0059(17) 0.0040(17)
    O1 0.073(2) 0.056(2) 0.0359(18) -0.001(2) 0.0100(17) 0.0107(18)
    O2 0.060(2) 0.0277(16) 0.057(2) 0.0082(18) 0.0115(19) 0.0035(16)
    N2 0.047(2) 0.0326(17) 0.0289(18) -0.010(2) 0.0163(17) -0.0061(16)
    C2 0.046(3) 0.026(2) 0.044(3) -0.003(2) 0.008(2) 0.005(2)
    N3 0.045(2) 0.0318(18) 0.0267(18) -0.0118(19) 0.0163(17) -0.0039(15)
    C3 0.034(2) 0.0213(18) 0.053(3) -0.005(2) 0.017(2) -0.009(2)
    C4 0.039(3) 0.031(2) 0.028(2) -0.002(2) 0.0086(19) -0.0053(18)
    N4 0.076(3) 0.036(2) 0.033(2) -0.023(2) 0.028(2) -0.0124(19)
    C5 0.034(2) 0.0246(18) 0.035(2) -0.001(2) 0.007(2) -0.0030(19)
    C6 0.034(2) 0.0274(19) 0.0261(19) -0.005(2) 0.0140(17) -0.0026(17)
    C7 0.034(2) 0.031(2) 0.028(2) -0.004(2) 0.0140(19) -0.0012(18)
    C8 0.035(2) 0.027(2) 0.031(2) -0.007(2) 0.0109(19) -0.0013(18)
_geom_special_details     ?
loop_
    _geom_bond_atom_site_label_1
    _geom_bond_atom_site_label_2
    _geom_bond_site_symmetry_2
    _geom_bond_distance
    _geom_bond_publ_flag
    Br C3 . 1.887(4) ?
    S C8 . 1.734(4) ?
    S C7 . 1.744(4) ?
    C1 C2 . 1.371(6) ?
    C1 C6 . 1.379(6) ?
    C1 H1A . 0.9300 ?
    N1 O2 . 1.210(5) ?
    N1 O1 . 1.215(5) ?
    N1 C5 . 1.481(6) ?
    N2 C7 . 1.303(5) ?
    N2 N3 . 1.392(4) ?
    C2 C3 . 1.362(7) ?
    C2 H2B . 0.9300 ?
    N3 C8 . 1.297(5) ?
    C3 C4 . 1.386(6) ?
    C4 C5 . 1.361(6) ?
    C4 H4A . 0.9300 ?
    N4 C8 . 1.353(6) ?
    N4 H4B . 0.79(6) ?
    N4 H4C . 0.81(6) ?
    C5 C6 . 1.399(6) ?
    C6 C7 . 1.462(6) ?
loop_
    _geom_angle_atom_site_label_1
    _geom_angle_atom_site_label_2
    _geom_angle_atom_site_label_3
    _geom_angle_site_symmetry_1
    _geom_angle_site_symmetry_3
    _geom_angle
    _geom_angle_publ_flag
    C8 S C7 . . 86.4(2) ?
    C2 C1 C6 . . 122.2(4) ?
    C2 C1 H1A . . 118.9 ?
    C6 C1 H1A . . 118.9 ?
    O2 N1 O1 . . 124.7(4) ?
    O2 N1 C5 . . 118.8(4) ?
    O1 N1 C5 . . 116.4(4) ?
    C7 N2 N3 . . 112.4(3) ?
    C3 C2 C1 . . 119.7(4) ?
    C3 C2 H2B . . 120.2 ?
    C1 C2 H2B . . 120.2 ?
    C8 N3 N2 . . 112.3(3) ?
    C2 C3 C4 . . 120.8(4) ?
    C2 C3 Br . . 119.9(3) ?
    C4 C3 Br . . 119.1(3) ?
    C5 C4 C3 . . 118.0(4) ?
    C5 C4 H4A . . 121.0 ?
    C3 C4 H4A . . 121.0 ?
    C8 N4 H4B . . 122(4) ?
    C8 N4 H4C . . 113(4) ?
    H4B N4 H4C . . 119(6) ?
    C4 C5 C6 . . 123.3(4) ?
    C4 C5 N1 . . 116.2(3) ?
    C6 C5 N1 . . 120.4(4) ?
    C1 C6 C5 . . 115.9(4) ?
    C1 C6 C7 . . 120.7(3) ?
    C5 C6 C7 . . 123.2(4) ?
    N2 C7 C6 . . 124.3(4) ?
    N2 C7 S . . 114.1(3) ?
    C6 C7 S . . 121.6(3) ?
    N3 C8 N4 . . 123.8(4) ?
    N3 C8 S . . 114.8(3) ?
    N4 C8 S . . 121.3(3) ?
loop_
    _geom_torsion_atom_site_label_1
    _geom_torsion_atom_site_label_2
    _geom_torsion_atom_site_label_3
    _geom_torsion_atom_site_label_4
    _geom_torsion_site_symmetry_1
    _geom_torsion_site_symmetry_2
    _geom_torsion_site_symmetry_3
    _geom_torsion_site_symmetry_4
    _geom_torsion
    _geom_torsion_publ_flag
    C6 C1 C2 C3 . . . . -1.8(8) ?
    C7 N2 N3 C8 . . . . 1.5(5) ?
    C1 C2 C3 C4 . . . . 2.1(8) ?
    C1 C2 C3 Br . . . . 178.4(4) ?
    C2 C3 C4 C5 . . . . -2.8(7) ?
    Br C3 C4 C5 . . . . -179.2(4) ?
    C3 C4 C5 C6 . . . . 3.5(8) ?
    C3 C4 C5 N1 . . . . -172.6(4) ?
    O2 N1 C5 C4 . . . . 130.8(5) ?
    O1 N1 C5 C4 . . . . -45.7(6) ?
    O2 N1 C5 C6 . . . . -45.5(6) ?
    O1 N1 C5 C6 . . . . 138.1(5) ?
    C2 C1 C6 C5 . . . . 2.3(7) ?
    C2 C1 C6 C7 . . . . -173.7(5) ?
    C4 C5 C6 C1 . . . . -3.1(7) ?
    N1 C5 C6 C1 . . . . 172.8(4) ?
    C4 C5 C6 C7 . . . . 172.7(5) ?
    N1 C5 C6 C7 . . . . -11.3(7) ?
    N3 N2 C7 C6 . . . . -178.4(4) ?
    N3 N2 C7 S . . . . -1.3(5) ?
    C1 C6 C7 N2 . . . . 135.9(5) ?
    C5 C6 C7 N2 . . . . -39.8(7) ?
    C1 C6 C7 S . . . . -40.9(6) ?
    C5 C6 C7 S . . . . 143.4(4) ?
    C8 S C7 N2 . . . . 0.7(4) ?
    C8 S C7 C6 . . . . 177.8(4) ?
    N2 N3 C8 N4 . . . . 177.6(4) ?
    N2 N3 C8 S . . . . -1.0(5) ?
    C7 S C8 N3 . . . . 0.2(4) ?
    C7 S C8 N4 . . . . -178.4(4) ?
loop_
    _geom_hbond_atom_site_label_D
    _geom_hbond_atom_site_label_H
    _geom_hbond_atom_site_label_A
    _geom_hbond_site_symmetry_A
    _geom_hbond_distance_DH
    _geom_hbond_distance_HA
    _geom_hbond_distance_DA
    _geom_hbond_angle_DHA
    _geom_hbond_publ_flag
    N4 H4B N3 3_676 0.79(7) 2.25(7) 3.014(6) 165(7) yes
    N4 H4C N2 4_565 0.80(6) 2.34(6) 3.103(6) 161(6) yes
