# Supplementary material for: 5-(4-Bromo-2-nitro­phen­yl)-1,3,4-thia­diazol-2-amine
Source: Acta Crystallogr Sect E Struct Rep Online. 2011 Aug 6;67(Pt 9):o2255. doi: 10.1107/S1600536811030868 (PMC3200604; doi:10.1107/S1600536811030868)
Supplement: Supplementary file 2 [file e-67-o2255-Isup2.hkl]

# 
# h,k,l, Fc-squared, Fo-squared, sigma(Fo-squared) and status flag 
# 
data_I
_shelx_title ' X in P2(1)/c' 
_shelx_refln_list_code          4 
_shelx_F_calc_maximum      268.51 
_exptl_crystal_F_000       592.00 
_reflns_d_resolution_high  0.8282 
 
loop_ 
 _symmetry_equiv_pos_as_xyz 
 'x, y, z' 
 '-x, y+1/2, -z+1/2' 
 '-x, -y, -z' 
 'x, -y-1/2, z-1/2' 
 
_cell_length_a    11.2310 
_cell_length_b     9.2580 
_cell_length_c    10.8680 
_cell_angle_alpha  90.000 
_cell_angle_beta  113.080 
_cell_angle_gamma  90.000 
 
_shelx_F_squared_multiplier     1.000 
 
loop_ 
 _refln_index_h 
 _refln_index_k 
 _refln_index_l 
 _refln_F_squared_calc 
 _refln_F_squared_meas 
 _refln_F_squared_sigma 
 _refln_observed_status 
   1   0   0     2555.36     2460.70     44.28 o 
   2   0   0     2734.51     2869.90     17.82 o 
   3   0   0     5869.63     5791.34    101.83 o 
   4   0   0    28790.17    28861.05    280.20 o 
   5   0   0     8827.12     9167.47    189.15 o 
   6   0   0       15.18       30.98     16.68 o 
   7   0   0     1038.32     1022.06     73.15 o 
   8   0   0     1437.78     1480.06     39.17 o 
   9   0   0     1407.10     1430.94     29.03 o 
  10   0   0        3.01       -9.32     19.10 o 
  11   0   0        0.10        6.74     21.84 o 
  12   0   0        1.74      -20.06     25.57 o 
   1   1   0      965.16      853.39    200.33 o 
   2   1   0    10815.49     9997.81   1393.73 o 
   3   1   0    10111.51     9968.58    914.80 o 
   4   1   0      186.80      191.09     17.96 o 
   5   1   0      448.92      465.81     23.93 o 
   6   1   0       80.91       76.56      7.55 o 
   7   1   0       13.34       -1.46      8.73 o 
   8   1   0      497.08      523.51     23.21 o 
   9   1   0        0.85      -10.25     11.70 o 
  10   1   0      158.76      177.42     14.48 o 
  11   1   0       46.26       50.59     16.04 o 
  12   1   0        5.15       -6.70     18.83 o 
   0   2   0     4591.86     4261.96     74.75 o 
   1   2   0    14448.20    13056.97   1784.16 o 
   2   2   0      241.99      195.13     41.45 o 
   3   2   0     9574.34     6218.74   1303.29 o 
   4   2   0     3024.84     2791.45    405.80 o 
   5   2   0     5705.48     5474.11    605.05 o 
   6   2   0      165.89      169.15     15.27 o 
   7   2   0      637.09      659.41     50.32 o 
   8   2   0     1454.70     1419.92    102.99 o 
   9   2   0      569.64      527.93     28.48 o 
  10   2   0      237.44      245.17     15.55 o 
  11   2   0        0.73       -1.83     15.78 o 
  12   2   0      228.38      222.46     21.33 o 
   1   3   0      300.11      278.70     17.59 o 
   2   3   0      221.01      190.30     27.67 o 
   3   3   0        2.42       -0.99      4.69 o 
   4   3   0      164.91      156.84     19.52 o 
   5   3   0      245.78      256.28     35.67 o 
   6   3   0      165.12      166.65     27.55 o 
   7   3   0      222.55      218.16     31.94 o 
   8   3   0       11.53       12.17     10.77 o 
   9   3   0      280.38      282.77     33.26 o 
  10   3   0       20.15       48.92     14.58 o 
  11   3   0       41.87       18.19     16.60 o 
  12   3   0      124.09       94.55     22.95 o 
   0   4   0     3015.89     2909.99     22.31 o 
   1   4   0     8144.51     8142.47    403.33 o 
   2   4   0       42.24       43.47     10.08 o 
   3   4   0     5249.09     4855.65    850.33 o 
   4   4   0     2152.82     1856.81    289.70 o 
   5   4   0     1436.05     1233.05    194.35 o 
   6   4   0     1181.66     1167.15    137.86 o 
   7   4   0      519.62      470.09     60.77 o 
   8   4   0     1241.64     1177.64    138.71 o 
   9   4   0      286.99      267.10     29.26 o 
  10   4   0      100.19      125.95     16.36 o 
  11   4   0        2.87       -2.65     16.59 o 
   1   5   0     1734.46     1804.27     96.52 o 
   2   5   0      164.62      145.93      9.74 o 
   3   5   0      601.61      551.58     74.25 o 
   4   5   0      546.84      519.34     74.11 o 
   5   5   0       38.92       17.98      9.14 o 
   6   5   0      158.77      153.33     19.22 o 
   7   5   0      189.81      176.66     23.24 o 
   8   5   0      483.36      514.85     51.54 o 
   9   5   0       46.39       43.71     15.04 o 
  10   5   0        1.56        8.17     21.23 o 
  11   5   0       15.44       12.06     18.57 o 
   0   6   0    11899.75    12046.15     57.47 o 
   1   6   0     1073.49      988.04     30.80 o 
   2   6   0        5.35       21.53      8.19 o 
   3   6   0       13.44       14.25      9.05 o 
   4   6   0     5258.78     4762.75    665.43 o 
   5   6   0     1550.96     1583.53    219.89 o 
   6   6   0      275.44      256.05     24.58 o 
   7   6   0       39.45       45.51     13.04 o 
   8   6   0      387.97      429.43     48.34 o 
   9   6   0      499.31      561.81     27.53 o 
  10   6   0       53.86       73.11     18.27 o 
   1   7   0      131.89      135.67     10.90 o 
   2   7   0     2365.83     2304.26    136.81 o 
   3   7   0      109.41       90.37     11.80 o 
   4   7   0        5.26       19.64     10.98 o 
   5   7   0        0.19        9.12     12.02 o 
   6   7   0      405.94      392.41     27.04 o 
   7   7   0       47.80       42.68     15.24 o 
   8   7   0        2.94       42.91     15.59 o 
   9   7   0        4.90       -3.71     23.15 o 
   0   8   0      114.49      115.87     17.12 o 
   1   8   0      989.24      915.66     31.61 o 
   2   8   0       37.55       56.75     13.13 o 
   3   8   0       54.36      104.63     16.30 o 
   4   8   0      182.01      214.06     13.89 o 
   5   8   0      956.94      925.73     99.33 o 
   6   8   0       95.96       95.84     18.58 o 
   7   8   0        2.12       10.57     16.46 o 
   8   8   0      380.04      425.65     22.38 o 
   1   9   0      504.28      572.20     28.61 o 
   2   9   0      120.16      132.25     15.88 o 
   3   9   0      744.59      698.83     35.35 o 
   4   9   0       73.54       89.60     15.58 o 
   5   9   0       27.89       25.07     16.32 o 
   6   9   0      475.28      497.93     37.31 o 
   7   9   0      232.69      227.88     28.52 o 
   0  10   0      778.44      683.85     70.22 o 
   1  10   0      308.22      296.24     18.45 o 
   2  10   0       51.34       45.01     16.95 o 
   3  10   0      514.64      542.36     33.94 o 
   4  10   0      373.54      365.43     19.98 o 
   5  10   0      200.99      220.13     20.08 o 
   1  11   0      602.72      635.71     24.56 o 
   2  11   0      397.11      460.77     36.26 o 
 -12   1   1       77.08      102.74     24.41 o 
 -11   1   1      387.15      396.40     60.44 o 
 -10   1   1      758.36      783.60     31.37 o 
  -9   1   1      304.00      272.80     18.74 o 
  -8   1   1      292.58      319.27     16.79 o 
  -7   1   1     3940.08     4025.86    371.11 o 
  -6   1   1     1110.05     1077.85    115.23 o 
  -5   1   1     4453.06     4322.23    595.74 o 
  -4   1   1      519.19      499.07     51.51 o 
  -3   1   1    19275.49    17347.91   3889.78 o 
  -2   1   1     1045.18      902.32    359.58 o 
  -1   1   1      364.81      380.87     86.75 o 
   0   1   1      542.27      553.60    144.98 o 
   1   1   1      479.32      478.37    108.06 o 
   2   1   1    12416.10    11464.59   1994.87 o 
   3   1   1       63.92       67.89      6.41 o 
   4   1   1     2006.55     2052.58    140.03 o 
   5   1   1       19.43       31.63     19.48 o 
   6   1   1     1355.07     1290.50     61.29 o 
   7   1   1      740.04      746.83     28.17 o 
   8   1   1      690.98      672.43     21.75 o 
   9   1   1       42.66       56.33     30.53 o 
  10   1   1      226.54      237.73     23.73 o 
  11   1   1       49.66       47.86     23.42 o 
 -12   2   1        0.12        2.30     24.98 o 
 -11   2   1       56.86       45.38     22.11 o 
 -10   2   1       38.29       40.82     33.59 o 
  -9   2   1      169.67      179.39     17.84 o 
  -8   2   1      178.06      204.22     15.79 o 
  -7   2   1      308.05      272.06     37.88 o 
  -6   2   1      402.18      418.01     75.36 o 
  -5   2   1     3116.78     3068.53    749.64 o 
  -4   2   1      489.22      431.80    125.54 o 
  -3   2   1     4524.90     4171.27   1619.02 o 
  -2   2   1      350.35      363.49    122.08 o 
  -1   2   1      457.36      502.05     36.31 o 
   0   2   1     2235.14     2380.36    339.33 o 
   1   2   1      284.56      255.47     78.01 o 
   2   2   1     5563.38     3629.72   1230.09 o 
   3   2   1        4.60        6.08      7.39 o 
   4   2   1     2303.14     2305.58    483.62 o 
   5   2   1      157.89      190.45     50.63 o 
   6   2   1     1863.91     1824.98    313.32 o 
   7   2   1      181.40      165.65     16.74 o 
   8   2   1      623.24      621.57     32.49 o 
   9   2   1       41.58       32.44     18.65 o 
  10   2   1       26.29       39.93     49.42 o 
  11   2   1       41.97      108.27     24.10 o 
 -12   3   1       10.43      -11.48     29.44 o 
 -11   3   1      520.80      560.93     83.36 o 
 -10   3   1      891.82      849.88    122.71 o 
  -9   3   1       38.62       42.18     17.14 o 
  -8   3   1       56.18       88.45     32.29 o 
  -7   3   1     1057.87     1039.76    245.35 o 
  -6   3   1    13214.29     9250.43   3142.77 o 
  -5   3   1      901.05      771.93    224.42 o 
  -4   3   1     1217.30     1322.13    446.09 o 
  -3   3   1     1458.52     1329.46    426.35 o 
  -2   3   1    21574.96    20159.98   3964.31 o 
  -1   3   1     7571.64     7329.41    559.96 o 
   0   3   1      237.80      248.54     30.31 o 
   1   3   1       19.33       37.65     26.20 o 
   2   3   1     5282.53     4480.91   1502.08 o 
   3   3   1    23690.03    21046.95   5685.89 o 
   4   3   1      876.94      812.92    221.15 o 
   5   3   1      441.07      361.09     60.18 o 
   6   3   1       27.90       17.01     21.19 o 
   7   3   1     5343.75     5222.35    920.04 o 
   8   3   1      518.60      558.98     80.67 o 
   9   3   1        0.11      -19.39     19.39 o 
  10   3   1       74.44       59.61     22.70 o 
  11   3   1      474.59      509.20     30.29 o 
 -11   4   1       95.70      121.42     24.35 o 
 -10   4   1        7.18       13.93     20.41 o 
  -9   4   1       27.70       40.85     34.99 o 
  -8   4   1      520.40      443.04    100.64 o 
  -7   4   1      189.63      205.21     45.53 o 
  -6   4   1      213.68      210.83     75.81 o 
  -5   4   1        9.76        2.48     10.34 o 
  -4   4   1     1682.99     1576.36    479.83 o 
  -3   4   1       52.13       39.29     14.21 o 
  -2   4   1        0.25        5.17      7.68 o 
  -1   4   1     2608.90     2703.86    229.21 o 
   0   4   1      390.48      383.36     10.58 o 
   1   4   1     1909.95     2008.97    311.09 o 
   2   4   1     1762.51     1819.01    456.91 o 
   3   4   1       10.99       10.70      8.64 o 
   4   4   1       83.64       93.91     38.16 o 
   5   4   1     3887.00     3668.86    915.84 o 
   6   4   1        8.65       22.23     24.57 o 
   7   4   1       54.91       52.27     21.65 o 
   8   4   1        6.20       -2.74     17.37 o 
   9   4   1     1627.30     1532.59    222.43 o 
  10   4   1       33.32       63.35     22.66 o 
  11   4   1      138.52      147.85     60.62 o 
 -11   5   1      162.46      217.04     82.55 o 
 -10   5   1      344.78      352.11     25.91 o 
  -9   5   1      104.47      133.25     42.71 o 
  -8   5   1        3.36        8.29     26.92 o 
  -7   5   1      464.37      449.00    108.07 o 
  -6   5   1     1141.72     1070.03    292.87 o 
  -5   5   1     2407.95     2130.01    553.52 o 
  -4   5   1      399.93      407.85    128.51 o 
  -3   5   1     1322.44     1264.60    272.99 o 
  -2   5   1     3978.36     3712.69    505.35 o 
  -1   5   1     5821.20     5718.40    394.11 o 
   0   5   1      390.12      350.81     13.28 o 
   1   5   1     1362.16     1243.78    157.65 o 
   2   5   1     4246.80     3847.64    785.00 o 
   3   5   1     1941.64     1750.46    469.05 o 
   4   5   1      567.98      523.75    120.13 o 
   5   5   1        5.52       38.26     13.32 o 
   6   5   1     2524.32     2410.60    458.27 o 
   7   5   1       90.81      101.47     17.90 o 
   8   5   1      742.58      778.72    111.13 o 
   9   5   1        0.37        4.56     21.79 o 
  10   5   1      170.83      147.18     26.83 o 
 -10   6   1        8.05       49.27     23.95 o 
  -9   6   1      103.42       74.82     28.01 o 
  -8   6   1      237.60      237.60     31.00 o 
  -7   6   1        7.18       65.24     24.03 o 
  -6   6   1        5.93       24.31     15.25 o 
  -5   6   1      109.12      116.00     25.98 o 
  -4   6   1      796.73      735.11    165.05 o 
  -3   6   1     1015.53     1012.41    175.51 o 
  -2   6   1        1.09      -11.72     11.72 o 
  -1   6   1        9.10       -2.30     25.88 o 
   0   6   1     1110.54     1114.54     29.91 o 
   1   6   1     1093.24     1150.31     96.05 o 
   2   6   1      254.44      225.31     26.99 o 
   3   6   1      206.01      201.12     51.44 o 
   4   6   1      839.65      805.86    193.14 o 
   5   6   1      253.87      266.83     51.40 o 
   6   6   1      520.85      514.84     79.85 o 
   7   6   1       45.60       60.70     20.43 o 
   8   6   1       93.45       68.16     46.36 o 
   9   6   1       33.97       51.32     24.09 o 
  10   6   1       72.08       82.84     26.94 o 
 -10   7   1       67.52       75.20     27.74 o 
  -9   7   1      440.12      581.66    137.55 o 
  -8   7   1       16.23       80.37     21.83 o 
  -7   7   1      188.85      195.02     51.34 o 
  -6   7   1      825.51      889.44    161.26 o 
  -5   7   1     2347.31     2418.41    565.12 o 
  -4   7   1      225.32      208.24     20.76 o 
  -3   7   1     1671.83     1676.04    272.94 o 
  -2   7   1     1310.41     1283.64    119.54 o 
  -1   7   1     2618.98     2535.58    117.37 o 
   0   7   1     2723.43     2758.81     50.62 o 
   1   7   1     1361.87     1320.05     70.71 o 
   2   7   1     2361.53     2346.32    355.43 o 
   3   7   1     3160.17     2896.84    560.76 o 
   4   7   1      505.34      515.06     65.26 o 
   5   7   1      200.50      179.30     51.93 o 
   6   7   1      785.58      879.99    137.54 o 
   7   7   1      618.25      742.19    122.09 o 
   8   7   1      400.10      389.45     43.24 o 
   9   7   1        1.81      -26.99     26.99 o 
  -9   8   1      230.24      217.33     30.35 o 
  -8   8   1        6.09      153.03    118.94 o 
  -7   8   1      253.20      290.67     27.79 o 
  -6   8   1       50.71      111.65     24.80 o 
  -5   8   1      828.06      821.64    147.64 o 
  -4   8   1      469.05      492.24    125.04 o 
  -3   8   1      177.80      178.70     21.61 o 
  -2   8   1        0.64       -1.69     16.79 o 
  -1   8   1      391.05      393.07     20.37 o 
   0   8   1       12.17        1.67     16.42 o 
   1   8   1     1565.32     1514.30     90.84 o 
   2   8   1     1099.08     1041.18    129.61 o 
   3   8   1      215.67      183.56     20.28 o 
   4   8   1      169.11      192.06     20.27 o 
   5   8   1       19.09       25.89     20.69 o 
   6   8   1      765.15      779.46     59.51 o 
   7   8   1      130.48      154.35     24.45 o 
   8   8   1       96.31      100.60     27.97 o 
  -7   9   1       94.32       87.57     26.27 o 
  -6   9   1     1144.32     1321.43    146.01 o 
  -5   9   1      114.69      156.64     23.14 o 
  -4   9   1      292.03      298.61     87.68 o 
  -3   9   1       21.35       50.61     20.60 o 
  -2   9   1     3882.44     3788.94    289.28 o 
  -1   9   1     1905.47     1780.95     47.71 o 
   0   9   1       53.41       71.96     19.63 o 
   1   9   1      146.69      140.49     20.65 o 
   2   9   1     1426.84     1423.03    118.78 o 
   3   9   1     1965.74     1879.75    186.58 o 
   4   9   1       95.98       38.10     32.52 o 
   5   9   1       23.15      -11.38     23.99 o 
   6   9   1      215.55      246.25     41.28 o 
  -5  10   1        7.04      -11.59     26.31 o 
  -4  10   1      786.04      800.85     93.04 o 
  -3  10   1        5.38       32.51     23.09 o 
  -2  10   1       20.52        1.34     23.67 o 
  -1  10   1       30.99       56.72     22.64 o 
   0  10   1      276.84      257.86     25.89 o 
   1  10   1      303.03      312.37     26.47 o 
   2  10   1        5.28       -8.73     23.42 o 
   3  10   1        3.76       16.70     23.98 o 
   4  10   1        8.82      -25.61     25.61 o 
   5  10   1      442.28      451.43     31.44 o 
  -2  11   1      161.22      192.18     29.00 o 
  -1  11   1      444.61      472.41     50.47 o 
   0  11   1        3.60      -11.27     26.97 o 
   1  11   1       60.58       88.74     28.06 o 
 -13   0   2       10.15       21.82     36.70 o 
 -12   0   2      300.54      344.58     37.00 o 
 -11   0   2        3.79       17.85     28.41 o 
 -10   0   2       42.17       76.93     23.63 o 
  -9   0   2        9.47       20.11     20.83 o 
  -8   0   2     4974.09     4935.36     57.23 o 
  -7   0   2      450.57      447.58     21.51 o 
  -6   0   2     2105.86     2130.91     32.20 o 
  -5   0   2      749.71      744.95     19.12 o 
  -4   0   2     5549.66     5718.95     39.16 o 
  -3   0   2    72099.41    72177.92    606.41 o 
  -2   0   2    12649.50    11358.41    180.24 o 
  -1   0   2     6323.53     7347.62    129.45 o 
   0   0   2     3512.37     3855.15     23.47 o 
   1   0   2    36063.84    32851.95    359.65 o 
   2   0   2    18071.26    18386.25    283.55 o 
   3   0   2      246.04      263.04     12.74 o 
   4   0   2     1769.33     1765.46     28.24 o 
   5   0   2     7827.59     7793.99     62.16 o 
   6   0   2     2718.30     2695.78     42.42 o 
   7   0   2       83.49      118.80     20.39 o 
   8   0   2        6.45        9.02     23.45 o 
   9   0   2      288.67      278.35     31.59 o 
  10   0   2      788.13      752.88     43.11 o 
  11   0   2      175.42      203.08     38.16 o 
 -13   1   2       59.20       65.88     26.54 o 
 -12   1   2       14.58       10.50     23.11 o 
 -11   1   2      164.27      151.00     21.84 o 
 -10   1   2      258.75      272.07     21.71 o 
  -9   1   2       67.36       64.42     19.75 o 
  -8   1   2       19.17       36.86     14.74 o 
  -7   1   2      558.16      611.02     43.67 o 
  -6   1   2        2.66        6.56      9.03 o 
  -5   1   2       40.64       51.77     14.21 o 
  -4   1   2     2640.30     2823.56    647.07 o 
  -3   1   2      375.98      370.80    119.19 o 
  -2   1   2      302.20      308.46     83.12 o 
  -1   1   2     2157.00     2346.20    148.32 o 
   0   1   2     3477.75     2940.90    892.00 o 
   1   1   2     1388.31     1536.08    240.08 o 
   2   1   2      937.28     1030.16    128.91 o 
   3   1   2      897.85      910.22    104.79 o 
   4   1   2      242.33      239.70     45.56 o 
   5   1   2     1678.67     1749.27    137.32 o 
   6   1   2       21.52       19.12     17.81 o 
   7   1   2       36.40       55.03     14.82 o 
   8   1   2       11.84       20.86     16.26 o 
   9   1   2        9.33        2.91     25.70 o 
  10   1   2        3.02      -14.65     46.98 o 
  11   1   2       35.48       52.54     25.16 o 
 -12   2   2      105.50       91.78     33.01 o 
 -11   2   2      377.32      374.59     39.63 o 
 -10   2   2       11.27       28.04     37.74 o 
  -9   2   2      464.95      457.53     86.58 o 
  -8   2   2      790.24      687.50     85.48 o 
  -7   2   2     2192.38     2078.82    348.78 o 
  -6   2   2      119.69      100.41     18.54 o 
  -5   2   2      652.51      490.40    141.26 o 
  -4   2   2      703.78      557.37    213.71 o 
  -3   2   2     6737.25     3828.89   1767.95 o 
  -2   2   2     3458.08     3509.60    686.76 o 
  -1   2   2      963.88     1102.73     32.19 o 
   0   2   2     9348.03     8074.08   2162.82 o 
   1   2   2     4073.90     3405.69   1129.87 o 
   2   2   2     4659.21     4265.12   1114.09 o 
   3   2   2      976.16     1017.52    178.73 o 
   4   2   2     2791.33     2603.58    405.70 o 
   5   2   2     1869.79     1790.18    225.95 o 
   6   2   2     2188.18     2069.22    196.08 o 
   7   2   2      243.26      233.65     18.23 o 
   8   2   2       62.44       39.95     27.24 o 
   9   2   2      763.46      737.13     26.56 o 
  10   2   2      240.12      247.93     24.70 o 
  11   2   2      106.04       48.94     27.43 o 
 -12   3   2      104.88      124.21     24.99 o 
 -11   3   2        4.38       27.39     36.57 o 
 -10   3   2      135.85      114.45     27.61 o 
  -9   3   2       87.63       74.91     17.03 o 
  -8   3   2      327.41      290.40     82.43 o 
  -7   3   2      295.80      291.27     67.71 o 
  -6   3   2      116.81      107.98     43.44 o 
  -5   3   2      387.76      400.91    127.18 o 
  -4   3   2      290.53      261.05     74.61 o 
  -3   3   2      643.92      616.05    158.09 o 
  -2   3   2      144.15      185.45     45.45 o 
  -1   3   2     1849.94     1970.11     21.49 o 
   0   3   2      740.44      653.37    126.00 o 
   1   3   2       27.94       31.62     12.99 o 
   2   3   2     1392.68     1222.05    378.05 o 
   3   3   2      140.79      148.09     53.15 o 
   4   3   2       27.38       43.01     15.56 o 
   5   3   2       77.39       76.11     17.73 o 
   6   3   2       54.73       68.03     14.27 o 
   7   3   2        2.59      -17.32     26.65 o 
   8   3   2        0.67       18.76     17.78 o 
   9   3   2       61.69       43.95     21.22 o 
  10   3   2       39.34       40.14     34.00 o 
  11   3   2       15.11       46.66     62.13 o 
 -12   4   2       47.56       72.62     25.67 o 
 -11   4   2      316.24      344.03     42.74 o 
 -10   4   2       47.10       29.89     52.22 o 
  -9   4   2     1103.45     1089.45    247.80 o 
  -8   4   2      580.42      509.11    125.33 o 
  -7   4   2     1028.22      989.92    287.55 o 
  -6   4   2     1144.09     1028.82    309.78 o 
  -5   4   2      868.03      702.39    214.05 o 
  -4   4   2     4906.54     4406.01   1318.72 o 
  -3   4   2     2540.04     2414.16    473.20 o 
  -2   4   2     4590.50     4864.91    545.24 o 
  -1   4   2      643.31      651.71     13.05 o 
   0   4   2     7682.56     7684.31    881.35 o 
   1   4   2     2369.15     2098.52    433.48 o 
   2   4   2     1841.95     1495.30    414.81 o 
   3   4   2      273.53      277.94     78.24 o 
   4   4   2     1957.57     1771.12    391.45 o 
   5   4   2     2164.17     2016.09    455.19 o 
   6   4   2      880.36      805.63    130.41 o 
   7   4   2       25.04       -4.16     17.27 o 
   8   4   2      169.19      189.27     77.32 o 
   9   4   2       60.38       54.16     22.10 o 
  10   4   2      297.30      314.21     63.26 o 
 -11   5   2      258.48      249.40     41.65 o 
 -10   5   2        4.33        2.83     21.36 o 
  -9   5   2       51.40       34.68     19.28 o 
  -8   5   2       10.72       -4.35     16.83 o 
  -7   5   2     1081.31     1138.58    293.72 o 
  -6   5   2       93.77       87.54     23.90 o 
  -5   5   2      311.47      304.60     68.94 o 
  -4   5   2      518.90      475.49    125.14 o 
  -3   5   2     1041.95      986.12    163.95 o 
  -2   5   2     2329.36     2467.32    193.00 o 
  -1   5   2      635.36      715.99     60.75 o 
   0   5   2      447.57      405.13     13.35 o 
   1   5   2       76.71       89.53     27.38 o 
   2   5   2     1997.91     1785.51    457.52 o 
   3   5   2      251.76      233.00     37.82 o 
   4   5   2      771.47      665.31    137.31 o 
   5   5   2      193.59      209.21     61.41 o 
   6   5   2      304.39      288.74     64.14 o 
   7   5   2       94.11      125.20     18.74 o 
   8   5   2        7.90       -2.57     22.81 o 
   9   5   2      239.26      292.26     37.94 o 
  10   5   2       86.09       31.25     26.85 o 
 -11   6   2        4.08       -6.01     25.86 o 
 -10   6   2       60.22       61.84     38.24 o 
  -9   6   2      158.91      146.89     22.64 o 
  -8   6   2     2545.51     2687.50    538.61 o 
  -7   6   2      622.34      647.21    136.45 o 
  -6   6   2        2.90       -9.13     15.38 o 
  -5   6   2       42.58       75.47     13.91 o 
  -4   6   2     6027.86     5681.31   1181.08 o 
  -3   6   2     5515.42     5439.40    908.14 o 
  -2   6   2      318.49      311.83     15.63 o 
  -1   6   2      851.44      904.10     19.10 o 
   0   6   2     1293.84     1181.68     84.43 o 
   1   6   2     9091.71     8570.28   1054.58 o 
   2   6   2      839.17      733.18    138.98 o 
   3   6   2      100.24      113.76     33.74 o 
   4   6   2       59.47       63.71     15.66 o 
   5   6   2     3291.21     3135.16    539.50 o 
   6   6   2      388.77      383.73     64.19 o 
   7   6   2        5.52       27.86     20.45 o 
   8   6   2        4.18        4.24     29.04 o 
   9   6   2      119.25      136.67     26.20 o 
 -10   7   2      165.31      241.34     40.42 o 
  -9   7   2        3.50      -24.24     24.24 o 
  -8   7   2      109.86      109.77     22.31 o 
  -7   7   2        5.21        4.93     19.44 o 
  -6   7   2      409.18      434.34    105.69 o 
  -5   7   2      132.99      168.54     48.13 o 
  -4   7   2      583.61      546.56    117.97 o 
  -3   7   2       69.66       50.93     16.96 o 
  -2   7   2     1169.13     1222.58     63.76 o 
  -1   7   2     1814.88     1809.46     29.65 o 
   0   7   2        8.55       22.27     14.35 o 
   1   7   2      143.34      136.42     40.24 o 
   2   7   2       59.94       21.32     25.30 o 
   3   7   2     2050.35     1811.49    326.23 o 
   4   7   2        6.55       -2.89     17.46 o 
   5   7   2      117.47       96.65     19.14 o 
   6   7   2        7.06      -19.38     21.21 o 
   7   7   2       28.79       50.03     23.33 o 
   8   7   2       92.32       61.12     26.69 o 
  -9   8   2      212.46      197.43     41.23 o 
  -8   8   2      284.62      349.78     97.33 o 
  -7   8   2     1024.67     1069.88    227.60 o 
  -6   8   2      152.80      115.72     21.47 o 
  -5   8   2      466.26      496.56     62.31 o 
  -4   8   2      727.51      700.25    153.21 o 
  -3   8   2      444.58      423.14     55.99 o 
  -2   8   2       15.00       15.78     23.94 o 
  -1   8   2       60.58       64.01     17.81 o 
   0   8   2      895.17      868.90     24.65 o 
   1   8   2      281.44      301.11     31.55 o 
   2   8   2      471.74      420.16     32.02 o 
   3   8   2        5.04       -6.96     18.90 o 
   4   8   2      537.94      604.97    138.78 o 
   5   8   2      379.21      360.80     38.14 o 
   6   8   2      192.05      195.03     60.27 o 
   7   8   2       25.16       32.19     25.43 o 
  -7   9   2      119.16      111.01     26.83 o 
  -6   9   2      138.87      148.53     38.74 o 
  -5   9   2      349.43      361.16     77.85 o 
  -4   9   2       13.12       50.33     20.60 o 
  -3   9   2       58.97       46.75     25.12 o 
  -2   9   2      556.56      566.01     25.29 o 
  -1   9   2      461.70      465.72     24.32 o 
   0   9   2      190.44      162.26     21.63 o 
   1   9   2      203.15      237.26     38.44 o 
   2   9   2       26.37        4.01     22.07 o 
   3   9   2      806.41      749.26    117.78 o 
   4   9   2      324.89      282.20     26.19 o 
   5   9   2      145.65      192.46     26.01 o 
   6   9   2        2.41       54.52     25.70 o 
  -6  10   2      430.31      513.13     47.58 o 
  -5  10   2      412.20      402.79     52.68 o 
  -4  10   2      519.72      598.92     76.13 o 
  -3  10   2      350.21      326.45     27.55 o 
  -2  10   2      601.88      651.54    108.48 o 
  -1  10   2      337.25      371.56     26.58 o 
   0  10   2      746.35      751.37     79.48 o 
   1  10   2      261.49      238.71     26.38 o 
   2  10   2      430.78      386.35     28.53 o 
   3  10   2       21.96       18.87     37.38 o 
   4  10   2      510.19      556.05     31.95 o 
  -1  11   2      165.77      163.43     39.02 o 
   0  11   2      741.11      866.66     91.66 o 
 -13   1   3      189.04      199.42     27.96 o 
 -12   1   3       75.35       98.60     22.96 o 
 -11   1   3      267.68      256.41     21.87 o 
 -10   1   3      723.51      738.16     67.03 o 
  -9   1   3     1144.45     1085.09     92.59 o 
  -8   1   3     1792.09     1874.46    152.56 o 
  -7   1   3      237.14      227.30     12.68 o 
  -6   1   3     9016.47     8735.30   1404.89 o 
  -5   1   3     3300.22     3200.18    631.71 o 
  -4   1   3     3357.30     2944.91    893.26 o 
  -3   1   3      406.40      298.38    126.77 o 
  -2   1   3     3839.41     3994.08    438.43 o 
  -1   1   3    12638.02     7202.31   3484.17 o 
   0   1   3     4238.81     4470.36    707.57 o 
   1   1   3      288.72      366.88     45.28 o 
   2   1   3     3798.43     3766.95    379.48 o 
   3   1   3     2446.41     2397.34    232.50 o 
   4   1   3     3650.55     3706.14    247.90 o 
   5   1   3      454.43      445.29     35.55 o 
   6   1   3      272.73      248.69     17.60 o 
   7   1   3      983.81      979.65     29.86 o 
   8   1   3      372.38      361.71     30.70 o 
   9   1   3       91.59      115.80     22.42 o 
  10   1   3        0.45       23.18     23.21 o 
 -13   2   3       75.63      105.67     67.37 o 
 -12   2   3        1.06      -22.54     22.54 o 
 -11   2   3       21.11       66.43     28.63 o 
 -10   2   3       23.35       31.55     17.05 o 
  -9   2   3       37.45       25.44     15.84 o 
  -8   2   3      208.88      209.11     23.33 o 
  -7   2   3       29.72       36.82     11.35 o 
  -6   2   3      579.56      568.08    150.22 o 
  -5   2   3      678.73      659.39    215.68 o 
  -4   2   3      840.08      810.15    287.02 o 
  -3   2   3      426.09      386.11     88.92 o 
  -2   2   3     1218.40     1237.94    116.87 o 
  -1   2   3       83.86       92.41      7.04 o 
   0   2   3      267.08      238.14     76.22 o 
   1   2   3      388.28      361.73     97.84 o 
   2   2   3      447.33      429.17     73.83 o 
   3   2   3     1658.89     1470.85    256.76 o 
   4   2   3       22.43       23.49     10.61 o 
   5   2   3        3.06       15.19     12.41 o 
   6   2   3       48.81       57.53     25.12 o 
   7   2   3      150.26      122.59     18.21 o 
   8   2   3      213.86      211.86     20.56 o 
   9   2   3       17.12       13.85     21.98 o 
  10   2   3        4.12       -0.09     24.33 o 
 -12   3   3        6.61       42.02     22.35 o 
 -11   3   3        8.40       13.41     28.90 o 
 -10   3   3     1161.51     1286.30    311.94 o 
  -9   3   3     2352.94     2333.84    493.06 o 
  -8   3   3       22.87       21.53     14.21 o 
  -7   3   3       77.40      114.26     36.40 o 
  -6   3   3     2685.75     2544.01    763.62 o 
  -5   3   3    12290.71     8067.32   3202.80 o 
  -4   3   3      928.72      803.86    251.13 o 
  -3   3   3       37.61       31.32      7.91 o 
  -2   3   3      127.44      110.28      8.28 o 
  -1   3   3    24684.37    22651.98   2427.58 o 
   0   3   3    10210.09     7079.77   2069.67 o 
   1   3   3     1281.81     1176.75    347.52 o 
   2   3   3      709.88      708.87    230.03 o 
   3   3   3     6138.87     5423.26   1396.38 o 
   4   3   3     4730.43     4297.40    902.81 o 
   5   3   3     1536.85     1502.13    241.49 o 
   6   3   3       74.27       88.53     15.55 o 
   7   3   3      969.72      964.27    134.03 o 
   8   3   3     1522.40     1508.69    154.56 o 
   9   3   3        3.48       12.12     22.23 o 
  10   3   3       40.25       30.23     25.91 o 
 -12   4   3       49.26       76.11     24.74 o 
 -11   4   3       15.17       21.92     21.80 o 
 -10   4   3        7.37        0.06     22.23 o 
  -9   4   3      341.34      364.33     97.72 o 
  -8   4   3      298.05      327.15    116.40 o 
  -7   4   3      254.89      264.46    104.07 o 
  -6   4   3      408.73      433.50    121.99 o 
  -5   4   3       50.29       44.08     10.92 o 
  -4   4   3     1486.68     1448.86    359.82 o 
  -3   4   3      528.47      605.95     79.31 o 
  -2   4   3      480.67      525.12     44.08 o 
  -1   4   3     1189.66     1377.00     59.65 o 
   0   4   3     2688.73     2636.79    478.94 o 
   1   4   3     1719.38     1563.20    420.69 o 
   2   4   3       21.73       11.45     11.14 o 
   3   4   3      296.57      290.92     86.19 o 
   4   4   3      111.23       98.63     16.15 o 
   5   4   3        1.13      -11.30     13.83 o 
   6   4   3     1799.86     1643.79    350.62 o 
   7   4   3       26.00       19.69     18.37 o 
   8   4   3      345.18      296.14     67.34 o 
   9   4   3        4.95      -23.91     23.91 o 
  10   4   3       21.43      -11.94     75.98 o 
 -11   5   3      172.33      252.36     30.36 o 
 -10   5   3       30.58       60.61     21.81 o 
  -9   5   3      483.12      466.00     79.66 o 
  -8   5   3      967.27      947.62    211.16 o 
  -7   5   3      230.32      228.16     67.42 o 
  -6   5   3      804.94      763.86    199.91 o 
  -5   5   3     1783.03     1632.82    448.05 o 
  -4   5   3     3041.48     2727.12    514.39 o 
  -3   5   3       23.24       27.88     11.13 o 
  -2   5   3     4168.98     4143.20    237.93 o 
  -1   5   3      517.92      475.96     14.72 o 
   0   5   3     4252.38     4045.38    532.42 o 
   1   5   3       14.05        2.16     10.39 o 
   2   5   3      728.10      630.14    154.87 o 
   3   5   3     1822.05     1652.90    347.33 o 
   4   5   3      667.12      652.73    124.53 o 
   5   5   3      191.71      215.75     36.36 o 
   6   5   3        7.10       14.11     26.87 o 
   7   5   3      572.66      547.78     58.40 o 
   8   5   3      128.67      146.35     23.58 o 
   9   5   3      140.85      126.23     41.41 o 
 -11   6   3       67.59       88.22     26.57 o 
 -10   6   3        1.59       13.36     39.90 o 
  -9   6   3       60.10       90.83     26.16 o 
  -8   6   3       17.09       53.22     18.38 o 
  -7   6   3      426.33      400.41    110.85 o 
  -6   6   3      335.47      281.96     69.47 o 
  -5   6   3      390.93      328.54     50.30 o 
  -4   6   3      371.23      376.13     87.15 o 
  -3   6   3      115.17      124.27     25.35 o 
  -2   6   3      353.52      387.65     40.14 o 
  -1   6   3        1.08      -12.88     12.88 o 
   0   6   3       10.86       28.72     19.25 o 
   1   6   3      161.65      134.16     21.66 o 
   2   6   3      584.73      545.54     76.23 o 
   3   6   3      100.27       72.46     15.65 o 
   4   6   3      236.23      226.61     56.99 o 
   5   6   3       64.41       20.13     20.61 o 
   6   6   3      194.23      154.85     28.42 o 
   7   6   3       73.21       70.49     22.50 o 
   8   6   3      133.52      100.21     43.48 o 
 -10   7   3      121.71      162.40     51.01 o 
  -9   7   3      161.41      216.50     25.03 o 
  -8   7   3      462.70      523.94    105.65 o 
  -7   7   3       47.02       49.40     21.06 o 
  -6   7   3      910.26      972.88    189.93 o 
  -5   7   3      362.69      354.26     53.99 o 
  -4   7   3      803.99      794.28    126.92 o 
  -3   7   3      927.39      873.55    101.83 o 
  -2   7   3     1708.20     1647.44     70.51 o 
  -1   7   3     1647.50     1635.23     36.38 o 
   0   7   3     1800.85     1662.82    147.82 o 
   1   7   3      338.13      343.85     23.88 o 
   2   7   3      787.58      729.11    115.79 o 
   3   7   3      896.16      855.49    147.06 o 
   4   7   3      634.40      670.71     82.36 o 
   5   7   3      764.18      797.34    108.28 o 
   6   7   3      153.33      189.43     46.14 o 
   7   7   3      453.10      478.60     34.76 o 
   8   7   3      148.60      171.67     27.97 o 
  -9   8   3      142.24      133.32     28.33 o 
  -8   8   3      266.76      305.77     78.51 o 
  -7   8   3      171.38      183.80     51.79 o 
  -6   8   3      142.90      165.63     50.61 o 
  -5   8   3      231.45      192.99     38.94 o 
  -4   8   3      619.78      670.52     87.87 o 
  -3   8   3       30.02       32.80     24.39 o 
  -2   8   3     1262.06     1315.90     28.66 o 
  -1   8   3      609.47      569.43     23.29 o 
   0   8   3     1371.83     1296.55     91.40 o 
   1   8   3       48.99       13.00     26.02 o 
   2   8   3      101.52      114.46     34.86 o 
   3   8   3     1044.09     1012.34    141.85 o 
   4   8   3        6.32      -21.32     21.32 o 
   5   8   3      181.30      178.94     30.58 o 
   6   8   3       28.82      -13.64     25.27 o 
   7   8   3      359.65      368.53     42.96 o 
  -8   9   3       19.94      106.50     39.68 o 
  -7   9   3       79.46       54.62     26.06 o 
  -6   9   3      111.64       93.43     25.00 o 
  -5   9   3     2209.36     2153.96    318.94 o 
  -4   9   3      209.00      177.55     23.47 o 
  -3   9   3       13.54       40.67     21.04 o 
  -2   9   3       77.25       66.74     21.32 o 
  -1   9   3     2508.52     2516.82     71.28 o 
   0   9   3      874.23      839.10     68.26 o 
   1   9   3        0.41       -1.13     21.15 o 
   2   9   3       18.56       12.33     27.14 o 
   3   9   3      933.96      931.92     89.42 o 
   4   9   3      906.71     1024.30     70.15 o 
   5   9   3       13.38       -6.47     25.62 o 
  -5  10   3       15.11       17.46     25.05 o 
  -4  10   3       42.25       26.02     24.36 o 
  -3  10   3      671.71      728.54     48.78 o 
  -2  10   3       49.46       23.83     29.36 o 
  -1  10   3       16.99       67.09     23.80 o 
   0  10   3        3.52       10.48     24.07 o 
   1  10   3      492.47      581.13     85.01 o 
   2  10   3      345.64      357.27     70.54 o 
   3  10   3        9.11       27.41     64.93 o 
 -13   0   4        0.81      -36.34     36.34 o 
 -12   0   4       53.23       78.91     32.02 o 
 -11   0   4     1002.53     1051.29     41.52 o 
 -10   0   4       23.98      -17.95     24.71 o 
  -9   0   4        2.23       25.61     20.11 o 
  -8   0   4       35.70       41.22     18.94 o 
  -7   0   4     5977.59     6044.95     57.99 o 
  -6   0   4     9714.80    10319.08     68.05 o 
  -5   0   4       11.33       20.20     11.90 o 
  -4   0   4      871.26      860.38     18.77 o 
  -2   0   4    16129.19    17831.65    294.16 o 
  -1   0   4      265.43      273.61     12.11 o 
   0   0   4     1215.97     1335.31     21.56 o 
   1   0   4    12756.18    13677.60    281.26 o 
   2   0   4    10910.17    11423.92     67.07 o 
   3   0   4      240.38      203.59     16.79 o 
   4   0   4        0.50       27.50     15.78 o 
   5   0   4       84.84       78.93     20.48 o 
   6   0   4     2587.22     2528.59     47.88 o 
   7   0   4      395.21      373.54     30.88 o 
   8   0   4      253.05      217.13     32.13 o 
   9   0   4       11.22       48.88     32.28 o 
  10   0   4      393.77      419.48     42.88 o 
 -13   1   4       14.32      -12.87     25.25 o 
 -12   1   4        5.04       34.04     21.61 o 
 -11   1   4        9.84       39.58     18.98 o 
 -10   1   4      248.11      273.11     21.52 o 
  -9   1   4       38.05       14.67     17.99 o 
  -8   1   4       17.61       19.02     12.94 o 
  -7   1   4      287.28      299.72     47.63 o 
  -6   1   4     1023.70      998.39    147.03 o 
  -5   1   4     1487.31     1345.24    377.94 o 
  -4   1   4      210.70      233.06     88.00 o 
  -3   1   4     2614.42     2827.47    604.44 o 
  -2   1   4     3993.03     3810.34    989.92 o 
  -1   1   4      388.55      445.67     73.61 o 
   0   1   4     1157.25     1292.90    145.86 o 
   1   1   4     1530.12     1607.31    137.93 o 
   2   1   4      134.80      149.50     11.28 o 
   3   1   4       45.48       45.67     10.42 o 
   4   1   4      206.25      174.48     22.61 o 
   5   1   4      398.45      403.61     30.48 o 
   6   1   4       20.11       15.51     16.14 o 
   7   1   4      110.54      113.35     18.84 o 
   8   1   4      120.60      105.54     21.78 o 
   9   1   4        0.38      -13.71     23.62 o 
  10   1   4        1.33        9.46     26.21 o 
 -13   2   4       39.93       32.73     33.68 o 
 -12   2   4      286.41      313.51     25.22 o 
 -11   2   4      392.84      390.32     24.74 o 
 -10   2   4      359.00      340.66     48.17 o 
  -9   2   4       42.61       30.65     15.33 o 
  -8   2   4     1847.75     1748.13    391.54 o 
  -7   2   4      385.79      337.28     96.11 o 
  -6   2   4     1563.82     1327.22    405.29 o 
  -5   2   4     2024.65     1869.59    653.88 o 
  -4   2   4     3631.54     3418.56   1097.36 o 
  -3   2   4     3845.75     4039.83    667.37 o 
  -2   2   4     3167.41     3036.95    136.99 o 
  -1   2   4     1464.03     1286.84    406.73 o 
   0   2   4      722.67      620.43    172.26 o 
   1   2   4     3899.15     3693.45    744.65 o 
   2   2   4     1151.02     1117.10    199.68 o 
   3   2   4     2416.88     2452.19    286.76 o 
   4   2   4       69.02       62.95     12.48 o 
   5   2   4      903.66      848.63    120.53 o 
   6   2   4      370.03      376.99     19.54 o 
   7   2   4      465.16      461.44     52.70 o 
   8   2   4       83.07       95.92     21.56 o 
   9   2   4       53.36       51.04     23.82 o 
  10   2   4      111.12      122.16     41.13 o 
 -13   3   4       13.93       -8.03     38.78 o 
 -12   3   4       32.61       19.28     23.49 o 
 -11   3   4       77.32       54.78     20.97 o 
 -10   3   4      122.49      124.16     41.36 o 
  -9   3   4       13.76       44.04     14.97 o 
  -8   3   4        2.89       -0.55     13.54 o 
  -7   3   4      106.99      136.34     41.41 o 
  -6   3   4      245.84      199.54     53.53 o 
  -5   3   4        1.72       -0.58      9.49 o 
  -4   3   4      948.73      984.41    246.44 o 
  -3   3   4      221.82      305.98     51.56 o 
  -2   3   4        9.74        5.59     12.08 o 
  -1   3   4     1337.00     1302.17    293.60 o 
   0   3   4       31.74        4.96      8.26 o 
   1   3   4      374.01      343.78     90.35 o 
   2   3   4        5.87       11.76     16.14 o 
   3   3   4      129.90      116.20     14.71 o 
   4   3   4       47.88       41.91     13.29 o 
   5   3   4       50.40       45.36     21.74 o 
   6   3   4       12.79       10.45     16.54 o 
   7   3   4       26.42       24.44     19.26 o 
   8   3   4       26.48       16.28     21.86 o 
   9   3   4        0.57       -4.94     26.42 o 
 -12   4   4      259.91      295.47     88.66 o 
 -11   4   4      248.57      211.35     55.99 o 
 -10   4   4      300.61      376.33     97.12 o 
  -9   4   4       16.33       -7.57     17.30 o 
  -8   4   4      782.71      711.61    181.94 o 
  -7   4   4     1592.29     1490.95    406.70 o 
  -6   4   4     2015.08     1888.34    573.88 o 
  -5   4   4      603.90      565.09    153.76 o 
  -4   4   4     1940.83     1780.36    305.12 o 
  -3   4   4     4407.63     4583.72    474.80 o 
  -2   4   4     2609.79     2550.09     25.46 o 
  -1   4   4     1001.20      894.84    122.27 o 
   0   4   4      590.02      472.71     78.23 o 
   1   4   4     2225.81     1922.05    573.57 o 
   2   4   4     3144.11     2818.86    696.06 o 
   3   4   4      989.59      866.88    182.94 o 
   4   4   4      217.75      176.95     47.02 o 
   5   4   4      865.58      784.03    157.88 o 
   6   4   4       72.85      106.71     17.74 o 
   7   4   4      553.56      536.26     30.53 o 
   8   4   4      117.18      105.38     28.37 o 
   9   4   4      185.43      192.31     27.55 o 
 -12   5   4       15.16       45.65     32.42 o 
 -11   5   4       46.05       46.20     25.04 o 
 -10   5   4      239.83      213.00     23.52 o 
  -9   5   4        2.32      -14.79     18.94 o 
  -8   5   4       85.87      114.40     29.81 o 
  -7   5   4      174.21      168.41     39.97 o 
  -6   5   4      768.19      701.92    187.39 o 
  -5   5   4       42.75       48.33     13.17 o 
  -4   5   4     1262.98     1297.52    218.27 o 
  -3   5   4     1085.07     1181.86    114.62 o 
  -2   5   4      965.25      964.30     19.76 o 
  -1   5   4      481.81      460.76     25.21 o 
   0   5   4       68.41       73.87     11.64 o 
   1   5   4     2651.23     2321.22    488.05 o 
   2   5   4        2.04       14.50     24.57 o 
   3   5   4      972.86      829.99    152.28 o 
   4   5   4       53.97       86.09     21.06 o 
   5   5   4      111.93      104.72     17.62 o 
   6   5   4      278.24      280.48     76.08 o 
   7   5   4       12.74       20.39     41.44 o 
   8   5   4        0.83      -11.32     35.57 o 
 -11   6   4      645.77      767.74    182.83 o 
 -10   6   4       46.20       50.08     23.61 o 
  -9   6   4       25.58       54.23     31.52 o 
  -8   6   4       10.98       46.08     18.10 o 
  -7   6   4     3651.73     3621.86    841.32 o 
  -6   6   4     1743.92     1673.46    470.83 o 
  -5   6   4      117.78      113.47     18.49 o 
  -4   6   4       44.78       65.88     26.61 o 
  -3   6   4     4718.06     4534.97    338.74 o 
  -2   6   4     5040.58     5054.92    121.91 o 
  -1   6   4       93.14      100.12     13.88 o 
   0   6   4       52.46       68.39     21.92 o 
   1   6   4     1019.67      969.36    219.84 o 
   2   6   4     5716.80     5144.63   1013.12 o 
   3   6   4      206.68      194.98     38.80 o 
   4   6   4        0.58       37.05     26.74 o 
   5   6   4      112.68      100.34     20.83 o 
   6   6   4     1073.78     1115.37    142.47 o 
   7   6   4      274.58      294.83     31.45 o 
   8   6   4       16.67      -32.69     32.69 o 
 -10   7   4        1.12        9.17     34.63 o 
  -9   7   4      160.67      123.79     25.75 o 
  -8   7   4       10.25       29.70     21.21 o 
  -7   7   4       58.75       53.50     19.66 o 
  -6   7   4      639.28      644.10    162.69 o 
  -5   7   4     1406.52     1424.95    214.22 o 
  -4   7   4      902.89      931.05     94.71 o 
  -3   7   4       89.19       93.50     16.70 o 
  -2   7   4      237.02      242.82     40.79 o 
  -1   7   4       75.37       60.45     16.74 o 
   0   7   4     1843.98     1739.51    189.28 o 
   1   7   4        4.17      -10.34     16.71 o 
   2   7   4        2.40      -11.12     16.78 o 
   3   7   4        1.65        0.96     18.66 o 
   4   7   4      383.93      373.39     55.84 o 
   5   7   4       55.46       17.99     22.73 o 
   6   7   4        1.01      -23.47     23.47 o 
   7   7   4       32.19       58.61     26.64 o 
  -9   8   4       48.94        5.55     52.62 o 
  -8   8   4      485.56      514.50     71.83 o 
  -7   8   4      269.17      272.82     66.28 o 
  -6   8   4      206.90      222.63     36.00 o 
  -5   8   4       45.70       29.59     20.13 o 
  -4   8   4      698.78      705.67     89.51 o 
  -3   8   4      354.80      357.98     22.53 o 
  -2   8   4      286.49      265.47     21.25 o 
  -1   8   4      569.09      529.04     32.16 o 
   0   8   4      222.65      269.46     21.39 o 
   1   8   4      646.78      687.20     80.78 o 
   2   8   4      428.73      427.64     74.72 o 
   3   8   4      315.11      296.74     58.71 o 
   4   8   4        1.63      -20.61     22.79 o 
   5   8   4      605.65      607.26     31.06 o 
   6   8   4      270.56      298.58     30.14 o 
  -7   9   4       13.40        1.29     25.70 o 
  -6   9   4        4.77       30.50     23.70 o 
  -5   9   4      259.44      313.16     24.90 o 
  -4   9   4      204.72      232.22     23.79 o 
  -3   9   4      139.27      146.26     39.02 o 
  -2   9   4        4.19        7.96     21.33 o 
  -1   9   4       29.44       49.96     21.94 o 
   0   9   4      635.83      668.77     72.18 o 
   1   9   4      393.78      386.47     67.57 o 
   2   9   4       76.85      120.95     23.41 o 
   3   9   4       27.28       39.12     23.94 o 
   4   9   4      264.37      280.33     57.84 o 
  -5  10   4      111.30      145.84     53.99 o 
  -4  10   4      344.44      330.95     29.20 o 
  -3  10   4      495.07      506.48     63.25 o 
  -2  10   4      210.56      189.07     26.90 o 
  -1  10   4      176.55      205.08     26.41 o 
   0  10   4       58.41       63.98     39.50 o 
   1  10   4      596.98      627.35     31.34 o 
   2  10   4      235.43      248.02     51.34 o 
 -13   1   5      127.70      130.73     26.32 o 
 -12   1   5      272.72      308.76     34.16 o 
 -11   1   5      151.16      177.48     38.07 o 
 -10   1   5      270.54      265.51     26.40 o 
  -9   1   5     2234.35     2143.91    216.45 o 
  -8   1   5     1215.84     1158.16    155.81 o 
  -7   1   5      599.10      548.81    109.22 o 
  -6   1   5     1634.83     1517.76    361.54 o 
  -5   1   5     1538.73     1225.39    461.94 o 
  -4   1   5     2815.08     2500.43    776.25 o 
  -3   1   5     2300.69     2445.88    199.53 o 
  -2   1   5       55.15       44.23      8.23 o 
  -1   1   5     3536.71     3416.58    313.18 o 
   0   1   5      925.71      927.49     52.76 o 
   1   1   5     1969.73     2059.45    152.83 o 
   2   1   5     1415.56     1573.07    129.73 o 
   3   1   5     1619.31     1592.24     94.17 o 
   4   1   5      711.12      638.44     36.49 o 
   5   1   5      888.19      873.55     34.83 o 
   6   1   5      360.53      328.03     21.71 o 
   7   1   5      157.28      180.52     21.57 o 
   8   1   5      245.14      240.32     24.76 o 
   9   1   5        5.61        0.40     39.81 o 
 -13   2   5        6.42       47.15     24.19 o 
 -12   2   5        0.24      -15.72     22.62 o 
 -11   2   5        4.81      -20.56     20.56 o 
 -10   2   5       56.53       34.91     17.73 o 
  -9   2   5      152.28      166.46     54.90 o 
  -8   2   5      765.56      726.17    152.35 o 
  -7   2   5      183.34      201.44     39.84 o 
  -6   2   5       29.63       18.59     10.42 o 
  -5   2   5     1258.77     1234.14    438.43 o 
  -4   2   5      959.63     1032.23    225.97 o 
  -3   2   5      630.67      673.08     23.76 o 
  -2   2   5       81.12       65.29     22.87 o 
  -1   2   5      314.29      268.32     76.20 o 
   0   2   5     1517.32     1463.93    324.77 o 
   1   2   5     1843.69     1762.73    305.59 o 
   2   2   5      376.17      419.68     56.86 o 
   3   2   5       53.31       68.79     13.09 o 
   4   2   5     1089.99     1067.05     77.42 o 
   5   2   5       34.44       52.13     16.55 o 
   6   2   5        0.15       33.64     30.12 o 
   7   2   5       14.41       -7.99     20.94 o 
   8   2   5      225.08      235.53     31.22 o 
   9   2   5        0.07      -10.40     36.66 o 
 -13   3   5      187.56      206.07     28.75 o 
 -12   3   5      192.77      215.84     25.44 o 
 -11   3   5        7.73      -17.67     23.13 o 
 -10   3   5       53.90       66.68     26.88 o 
  -9   3   5     1391.00     1319.63    353.81 o 
  -8   3   5     2374.95     2379.88    686.44 o 
  -7   3   5       52.12       34.30     13.71 o 
  -6   3   5        1.91       -1.46     11.15 o 
  -5   3   5     1073.63     1002.35    272.69 o 
  -4   3   5     9155.45     9378.57   1887.48 o 
  -3   3   5     2391.93     2513.87    142.39 o 
  -2   3   5        9.91       35.89     14.43 o 
  -1   3   5      381.25      312.47     88.68 o 
   0   3   5     9364.16     8070.15   2242.09 o 
   1   3   5     3989.61     3552.19    947.45 o 
   2   3   5      148.48      143.70     32.35 o 
   3   3   5      167.59      149.67     19.22 o 
   4   3   5     4070.03     3980.91    686.03 o 
   5   3   5     3095.53     2831.55    331.75 o 
   6   3   5      183.95      159.24     20.39 o 
   7   3   5        0.35       25.82     20.90 o 
   8   3   5       25.91       84.40     25.79 o 
 -12   4   5       21.35       44.79     48.07 o 
 -11   4   5       45.96       43.25     22.62 o 
 -10   4   5      117.94      123.06     20.56 o 
  -9   4   5       87.45      102.82     17.45 o 
  -8   4   5      113.69      126.83     16.52 o 
  -7   4   5        7.23       -8.77     14.32 o 
  -6   4   5      284.24      385.38    127.61 o 
  -5   4   5       32.92       52.96     12.66 o 
  -4   4   5      280.88      316.98     63.34 o 
  -3   4   5      970.88     1087.47     42.30 o 
  -2   4   5     2150.95     2157.08    123.36 o 
  -1   4   5       52.35       50.18     11.74 o 
   0   4   5       35.46       12.51     24.67 o 
   1   4   5      732.49      725.65    161.15 o 
   2   4   5      290.66      258.42     41.08 o 
   3   4   5     2248.61     2085.21    498.68 o 
   4   4   5      145.32      152.12     35.01 o 
   5   4   5       55.62       63.97     34.00 o 
   6   4   5      186.81      175.01     38.08 o 
   7   4   5       79.20       27.05     23.48 o 
   8   4   5       56.33       14.91     24.72 o 
 -12   5   5       47.97       14.03     26.59 o 
 -11   5   5      143.41      158.51     58.82 o 
 -10   5   5      137.92      168.98     22.41 o 
  -9   5   5      658.25      649.24    134.95 o 
  -8   5   5      689.70      723.14    208.06 o 
  -7   5   5      502.86      537.97    142.19 o 
  -6   5   5      255.60      280.14     78.53 o 
  -5   5   5     2753.56     2754.22    539.59 o 
  -4   5   5      714.61      687.07     79.67 o 
  -3   5   5      936.11     1009.44     55.27 o 
  -2   5   5        3.23       -6.13     13.02 o 
  -1   5   5     2663.22     2578.99    419.68 o 
   0   5   5     1608.63     1506.49    344.48 o 
   1   5   5      121.37      131.26     34.64 o 
   2   5   5      166.08      188.44     22.06 o 
   3   5   5      353.11      315.89     54.71 o 
   4   5   5      545.54      555.51    125.12 o 
   5   5   5      109.24       97.17     20.01 o 
   6   5   5      328.69      304.80     30.55 o 
   7   5   5        8.69      -13.06     23.94 o 
   8   5   5      117.74      141.77     26.91 o 
 -11   6   5       67.48       63.32     55.83 o 
 -10   6   5      110.56      101.87     24.75 o 
  -9   6   5      121.98      133.51     22.74 o 
  -8   6   5      106.68       68.26     32.02 o 
  -7   6   5      763.93      727.04    160.46 o 
  -6   6   5      183.62      199.06     65.42 o 
  -5   6   5        4.90      -23.27     23.67 o 
  -4   6   5       13.45       36.90     15.29 o 
  -3   6   5      216.99      233.89     16.88 o 
  -2   6   5      775.21      722.19     21.55 o 
  -1   6   5       66.12       57.18     15.41 o 
   0   6   5      107.41      113.05     16.19 o 
   1   6   5        7.60        6.80     15.67 o 
   2   6   5      168.54      151.03     18.04 o 
   3   6   5       91.24       98.67     24.76 o 
   4   6   5      296.54      265.71     23.06 o 
   5   6   5       26.02       15.08     21.90 o 
   6   6   5       40.03       20.81     23.90 o 
   7   6   5       52.59       51.62     26.59 o 
 -10   7   5      294.60      307.75     34.56 o 
  -9   7   5      111.36      166.14     63.50 o 
  -8   7   5      168.67      169.15     26.48 o 
  -7   7   5      309.15      353.78     68.73 o 
  -6   7   5        3.52       17.37     49.37 o 
  -5   7   5      923.39      972.54    137.12 o 
  -4   7   5     1014.09     1004.92     56.64 o 
  -3   7   5     1443.13     1448.49     97.00 o 
  -2   7   5       62.03       68.51     17.63 o 
  -1   7   5     1178.79     1115.02     82.39 o 
   0   7   5      709.69      692.85     82.80 o 
   1   7   5     1223.56     1140.64    211.04 o 
   2   7   5       53.29       29.29     19.93 o 
   3   7   5      580.05      620.40     53.39 o 
   4   7   5      634.59      606.23    111.44 o 
   5   7   5      208.70      237.35     31.35 o 
   6   7   5      104.25      120.92     27.37 o 
  -9   8   5       98.45      180.41     52.54 o 
  -8   8   5      479.12      480.81     96.12 o 
  -7   8   5       91.32      133.93     26.88 o 
  -6   8   5       11.15       -5.55     21.48 o 
  -5   8   5      760.08      823.16    117.90 o 
  -4   8   5        5.76        7.16     19.95 o 
  -3   8   5     1068.78     1059.18    100.06 o 
  -2   8   5       39.68       36.12     19.71 o 
  -1   8   5      476.45      485.37     24.81 o 
   0   8   5      271.30      267.41     22.66 o 
   1   8   5       42.34       59.94     21.03 o 
   2   8   5      187.21      196.33     23.29 o 
   3   8   5      250.87      205.07     56.26 o 
   4   8   5      446.31      447.79     83.15 o 
   5   8   5       50.18       63.78     27.19 o 
  -7   9   5        1.52        7.64     24.87 o 
  -6   9   5        0.81       -9.58     24.27 o 
  -5   9   5      355.92      348.86     27.12 o 
  -4   9   5     1532.48     1588.68     45.83 o 
  -3   9   5      217.12      251.65     46.92 o 
  -2   9   5       12.52       68.05     22.85 o 
  -1   9   5      272.11      284.26     45.17 o 
   0   9   5     1735.50     1671.10    151.38 o 
   1   9   5      464.60      431.65     31.20 o 
   2   9   5      157.32      132.87     73.39 o 
   3   9   5       13.94        2.60     29.26 o 
  -4  10   5      116.85      142.75     26.72 o 
  -3  10   5       16.01       -2.05     25.85 o 
  -2  10   5      558.37      654.31     31.61 o 
  -1  10   5      271.10      278.49     28.81 o 
   0  10   5       37.11       42.37     43.51 o 
 -13   0   6       57.70       83.97     35.08 o 
 -12   0   6       68.29       73.78     32.83 o 
 -11   0   6      224.97      278.02     31.76 o 
 -10   0   6     1015.37      985.66     38.45 o 
  -9   0   6      217.33      249.89     25.36 o 
  -8   0   6      697.61      747.39     29.11 o 
  -7   0   6     1732.51     1683.87     34.97 o 
  -6   0   6     4401.04     3951.49     46.35 o 
  -5   0   6     5322.35     4248.38     46.52 o 
  -4   0   6       46.26       24.26     13.08 o 
  -3   0   6      127.72      121.73     15.61 o 
  -2   0   6    11468.23    12977.17     74.49 o 
  -1   0   6    13029.46    14880.70     81.45 o 
   0   0   6       10.87       41.66     16.59 o 
   1   0   6        4.57        1.35     16.68 o 
   2   0   6      502.22      496.56     24.49 o 
   3   0   6     5469.16     5680.65     63.63 o 
   4   0   6      442.72      399.39     28.18 o 
   5   0   6       42.64       44.19     25.43 o 
   6   0   6        8.72       41.66     28.14 o 
   7   0   6     1189.04     1133.70     47.60 o 
   8   0   6      468.30      451.90     43.79 o 
 -13   1   6        1.28      -40.08     52.30 o 
 -12   1   6        2.71      -13.43     29.80 o 
 -11   1   6       67.72       60.69     21.32 o 
 -10   1   6      742.65      776.60     77.56 o 
  -9   1   6       33.93       25.75     16.00 o 
  -8   1   6      211.55      207.97     18.18 o 
  -7   1   6       80.13       37.43     18.45 o 
  -6   1   6        2.56      -10.68     10.68 o 
  -5   1   6      459.96      404.64    151.01 o 
  -4   1   6        8.05       18.28      9.88 o 
  -3   1   6      674.36      842.94    131.48 o 
  -2   1   6     1784.11     2152.15    151.76 o 
  -1   1   6       97.25       89.47     10.85 o 
   0   1   6       55.83       65.03     11.82 o 
   1   1   6      145.77      175.04     18.14 o 
   2   1   6      763.68      895.46     69.48 o 
   3   1   6        0.04      -14.58     14.58 o 
   4   1   6      258.02      261.44     18.60 o 
   5   1   6      210.88      218.12     19.64 o 
   6   1   6        0.79      -20.47     20.47 o 
   7   1   6       52.05       28.98     23.40 o 
   8   1   6        2.03      -25.91     25.91 o 
 -13   2   6       49.74       -3.25     40.09 o 
 -12   2   6      290.43      221.24     25.65 o 
 -11   2   6      213.49      190.39     22.67 o 
 -10   2   6      168.99      164.74     53.55 o 
  -9   2   6      478.85      481.77     95.11 o 
  -8   2   6       24.16       20.94     14.15 o 
  -7   2   6      484.33      368.51    135.12 o 
  -6   2   6     2879.65     2684.39    945.86 o 
  -5   2   6     1947.50     1823.05    487.92 o 
  -4   2   6      153.35      204.42     26.62 o 
  -3   2   6      388.42      373.20     38.53 o 
  -2   2   6     4086.13     3563.81   1127.93 o 
  -1   2   6     1831.54     1660.27    345.32 o 
   0   2   6     2207.70     2352.05    371.43 o 
   1   2   6      868.15      837.83     91.83 o 
   2   2   6     2371.22     2341.72    231.97 o 
   3   2   6      528.92      493.03     26.16 o 
   4   2   6      347.97      362.43     20.16 o 
   5   2   6        8.35        7.37     18.49 o 
   6   2   6      266.17      267.43     27.30 o 
   7   2   6      234.22      197.06     25.49 o 
   8   2   6       44.81       63.62     25.60 o 
 -12   3   6       18.34       -8.45     24.39 o 
 -11   3   6       35.32       66.17     20.67 o 
 -10   3   6        1.19        6.04     27.23 o 
  -9   3   6        4.99      -22.27     22.27 o 
  -8   3   6      125.63      117.39     22.55 o 
  -7   3   6       68.40       76.30     43.93 o 
  -6   3   6       20.66       12.95     12.59 o 
  -5   3   6        1.01       -9.50     12.02 o 
  -4   3   6      896.39      931.07    117.52 o 
  -3   3   6        3.25        9.31     11.22 o 
  -2   3   6       62.94       46.59     20.66 o 
  -1   3   6      123.25      126.24     27.07 o 
   0   3   6      376.25      318.10     79.71 o 
   1   3   6       16.38       -2.99     13.30 o 
   2   3   6        5.45       30.54     13.77 o 
   3   3   6       10.51       14.70     19.07 o 
   4   3   6       81.34       66.97     21.92 o 
   5   3   6       15.05        4.84     18.94 o 
   6   3   6       10.39        5.67     21.55 o 
   7   3   6       43.66       26.72     38.69 o 
   8   3   6       16.33        6.23     25.88 o 
 -12   4   6       63.23      132.66     24.73 o 
 -11   4   6      228.72      234.51     24.97 o 
 -10   4   6      225.53      208.76     31.36 o 
  -9   4   6      823.47      852.43    183.22 o 
  -8   4   6        0.16       13.98     36.84 o 
  -7   4   6     1333.31     1114.48    298.83 o 
  -6   4   6     1263.00     1272.07    370.50 o 
  -5   4   6     1347.20     1434.77    319.53 o 
  -4   4   6      402.50      416.35     17.09 o 
  -3   4   6     2105.97     2045.89     27.34 o 
  -2   4   6     1208.58     1149.60    222.05 o 
  -1   4   6     2220.74     2018.33    511.26 o 
   0   4   6     1037.67      917.97    282.97 o 
   1   4   6     1403.56     1270.93    306.48 o 
   2   4   6     1357.76     1109.34    266.74 o 
   3   4   6       58.12       41.55     20.20 o 
   4   4   6      837.82      807.49    119.67 o 
   5   4   6        3.96       44.94     19.35 o 
   6   4   6      542.53      583.01     83.09 o 
   7   4   6      124.83      135.68     25.53 o 
 -12   5   6        1.36      -13.08     39.50 o 
 -11   5   6       52.52       69.38     24.40 o 
 -10   5   6       96.66      118.57     23.02 o 
  -9   5   6      109.01      109.30     38.20 o 
  -8   5   6        2.27       31.71     16.99 o 
  -7   5   6      689.02      650.15    148.68 o 
  -6   5   6       16.17        5.48     28.59 o 
  -5   5   6     1161.94     1155.31    172.34 o 
  -4   5   6       46.01       47.87     15.25 o 
  -3   5   6       50.98       39.94     15.15 o 
  -2   5   6     1352.18     1306.53     73.83 o 
  -1   5   6      496.35      437.36     64.01 o 
   0   5   6      697.13      569.42     98.77 o 
   1   5   6      146.25      139.61     31.04 o 
   2   5   6      321.78      323.99     48.75 o 
   3   5   6        1.28        3.56     17.17 o 
   4   5   6       25.25       14.91     27.60 o 
   5   5   6       19.85       -0.86     58.71 o 
   6   5   6      150.28      113.55     24.74 o 
   7   5   6       55.86       35.23     26.95 o 
 -11   6   6      151.28      226.73     63.87 o 
 -10   6   6      745.23      932.21    170.92 o 
  -9   6   6      114.53       81.06     23.39 o 
  -8   6   6       13.45       14.72     20.53 o 
  -7   6   6      469.44      472.21     89.77 o 
  -6   6   6     2368.98     2492.29    501.79 o 
  -5   6   6      796.75      848.07    114.11 o 
  -4   6   6       12.05       10.42     17.05 o 
  -3   6   6      298.69      315.08     19.94 o 
  -2   6   6     1477.26     1374.27    115.30 o 
  -1   6   6     3405.63     3044.06    433.05 o 
   0   6   6       36.08       16.11     17.05 o 
   1   6   6       24.05       -9.76     21.28 o 
   2   6   6      640.35      681.35    127.09 o 
   3   6   6     1798.11     1754.05    310.91 o 
   4   6   6       46.56       64.15     34.23 o 
   5   6   6        5.00      -23.53     23.53 o 
   6   6   6       28.78       41.13     27.78 o 
 -10   7   6      138.39      183.43     27.59 o 
  -9   7   6        0.89      -24.10     24.10 o 
  -8   7   6      262.82      300.29     63.26 o 
  -7   7   6      152.21      128.41     22.25 o 
  -6   7   6        4.97       20.95     19.64 o 
  -5   7   6        1.97        5.03     25.20 o 
  -4   7   6       53.17       49.36     19.31 o 
  -3   7   6      656.40      657.86     25.01 o 
  -2   7   6        3.37       50.15     17.94 o 
  -1   7   6       14.58        2.34     18.51 o 
   0   7   6       28.00       41.58     18.52 o 
   1   7   6      472.19      405.14     44.79 o 
   2   7   6       15.90        6.90     28.99 o 
   3   7   6       37.43       22.50     23.04 o 
   4   7   6       16.16       18.82     23.70 o 
   5   7   6       87.12       92.99     26.95 o 
  -9   8   6       96.73      180.03     42.21 o 
  -8   8   6      179.44      203.14     36.76 o 
  -7   8   6      128.68      209.68     24.90 o 
  -6   8   6      566.03      609.52    103.06 o 
  -5   8   6       49.60       75.84     25.25 o 
  -4   8   6        2.01      -11.08     21.67 o 
  -3   8   6      300.10      302.90     25.04 o 
  -2   8   6      605.62      601.50     27.04 o 
  -1   8   6       93.46      143.44     21.57 o 
   0   8   6       94.49       65.13     22.91 o 
   1   8   6       81.91       67.75     23.65 o 
   2   8   6      608.07      680.53     97.42 o 
   3   8   6      205.18      259.24     51.25 o 
   4   8   6        2.02       -4.69     26.83 o 
  -7   9   6       71.14       67.68     27.25 o 
  -6   9   6        7.32       33.01     25.06 o 
  -5   9   6        6.81      -25.61     25.61 o 
  -4   9   6      274.79      272.65     28.79 o 
  -3   9   6      158.48      130.20     25.95 o 
  -2   9   6      193.96      180.73     25.99 o 
  -1   9   6       28.65       41.22     24.23 o 
   0   9   6      165.88      173.43     25.59 o 
   1   9   6      320.42      331.77     34.12 o 
   2   9   6      100.27       76.23     28.08 o 
 -13   1   7       65.46       45.56     36.57 o 
 -12   1   7      416.89      459.59     57.87 o 
 -11   1   7      647.05      695.13     72.73 o 
 -10   1   7       46.69       67.38     39.86 o 
  -9   1   7     1386.24     1338.14    154.57 o 
  -8   1   7     1106.71     1060.67    182.48 o 
  -7   1   7      878.95      737.16    197.66 o 
  -6   1   7     1273.42      575.72    329.59 o 
  -5   1   7     2538.97     2484.94    540.16 o 
  -4   1   7     2743.04     2250.70    580.45 o 
  -3   1   7      973.84      959.72     62.18 o 
  -2   1   7      537.89      544.87     95.73 o 
  -1   1   7       77.30       70.55     29.68 o 
   0   1   7     2207.57     2331.36    100.11 o 
   1   1   7      650.66      679.41     20.49 o 
   2   1   7      649.80      662.96     47.59 o 
   3   1   7        6.80      -13.88     17.15 o 
   4   1   7      576.59      602.53     76.12 o 
   5   1   7      559.49      554.57     35.05 o 
   6   1   7        7.38      -30.39     30.39 o 
   7   1   7       29.11       59.98     25.15 o 
 -13   2   7      151.38      130.35     27.87 o 
 -12   2   7        4.84       16.20     22.98 o 
 -11   2   7      197.84      187.71     22.69 o 
 -10   2   7        2.60       31.22     17.85 o 
  -9   2   7       10.53        0.14     16.20 o 
  -8   2   7      592.11      517.68    170.93 o 
  -7   2   7     1327.76     1176.65    398.90 o 
  -6   2   7        9.14       -4.78     12.82 o 
  -5   2   7      254.21      290.44     67.61 o 
  -4   2   7     1355.81     1447.94     84.71 o 
  -3   2   7       37.45       39.71     15.06 o 
  -2   2   7       88.67       57.74     12.28 o 
  -1   2   7      282.53      284.57     32.23 o 
   0   2   7      497.71      457.62     50.01 o 
   1   2   7      633.32      659.88     56.32 o 
   2   2   7        9.44        4.24     21.96 o 
   3   2   7       30.83       37.23     21.37 o 
   4   2   7       18.55       12.11     31.02 o 
   5   2   7      318.86      266.58     27.89 o 
   6   2   7        2.84      -23.62     23.62 o 
   7   2   7       17.37       32.00     25.43 o 
 -12   3   7      520.99      586.41     90.57 o 
 -11   3   7      111.68      119.67     48.30 o 
 -10   3   7       39.39       19.84     20.92 o 
  -9   3   7       14.20       27.97     17.79 o 
  -8   3   7     1291.95     1317.75    376.75 o 
  -7   3   7     2403.77     2376.55    798.04 o 
  -6   3   7       30.75       18.16     14.79 o 
  -5   3   7      217.64      209.28     35.20 o 
  -4   3   7     2948.04     2920.82     95.68 o 
  -3   3   7     6046.53     5599.15    764.73 o 
  -2   3   7       34.63        7.89     32.96 o 
  -1   3   7      486.97      405.80    100.51 o 
   0   3   7      561.72      529.82    113.41 o 
   1   3   7     4315.71     3966.10    714.11 o 
   2   3   7     1859.46     1723.45    335.00 o 
   3   3   7      196.86      193.69     19.76 o 
   4   3   7      120.33      134.55     19.61 o 
   5   3   7       99.75      116.38     22.58 o 
   6   3   7      725.18      687.92     42.96 o 
   7   3   7        5.27      -26.96     26.96 o 
 -12   4   7        8.86       -3.33     25.51 o 
 -11   4   7       10.20       46.74     28.54 o 
 -10   4   7       25.56       14.30     21.59 o 
  -9   4   7       11.47       19.48     19.06 o 
  -8   4   7       27.43       20.56     17.44 o 
  -7   4   7      707.16      669.99    197.60 o 
  -6   4   7       78.31      124.22     43.79 o 
  -5   4   7      635.71      654.38    140.69 o 
  -4   4   7      265.31      272.16     28.70 o 
  -3   4   7     1769.76     1750.86    128.69 o 
  -2   4   7       71.53       97.08     32.47 o 
  -1   4   7      147.52      121.67     46.56 o 
   0   4   7      669.21      637.45    164.29 o 
   1   4   7      534.32      487.06    108.10 o 
   2   4   7      124.81      107.29     17.99 o 
   3   4   7      141.82      150.97     19.54 o 
   4   4   7      283.13      253.52     44.72 o 
   5   4   7       25.71      -12.47     23.38 o 
   6   4   7       21.58       46.44     36.43 o 
 -11   5   7      312.73      363.25     63.85 o 
 -10   5   7        1.97      -12.51     23.36 o 
  -9   5   7      240.54      273.30     69.85 o 
  -8   5   7      591.40      573.50    143.96 o 
  -7   5   7      432.57      440.45    136.94 o 
  -6   5   7      311.26      355.30     57.23 o 
  -5   5   7      574.75      533.08     50.78 o 
  -4   5   7      779.93      891.25     48.51 o 
  -3   5   7      840.04      801.19     33.28 o 
  -2   5   7      455.49      390.49     81.42 o 
  -1   5   7      701.03      584.77    117.97 o 
   0   5   7       17.88       12.20     16.46 o 
   1   5   7      714.69      689.22    145.16 o 
   2   5   7      161.86      158.54     48.31 o 
   3   5   7       76.25       34.65     43.34 o 
   4   5   7       67.54       88.53     25.16 o 
   5   5   7      246.50      203.54     26.50 o 
   6   5   7       44.01       -0.36     26.82 o 
 -10   6   7      285.10      270.82     55.41 o 
  -9   6   7       67.10       39.43     23.49 o 
  -8   6   7       43.60       39.91     21.54 o 
  -7   6   7        0.08       -8.22     19.97 o 
  -6   6   7       14.01        6.38     18.92 o 
  -5   6   7      466.53      437.27     35.49 o 
  -4   6   7       83.72      108.15     18.78 o 
  -3   6   7       66.54       59.16     20.83 o 
  -2   6   7      124.81      115.05     19.20 o 
  -1   6   7      176.30      178.25     39.02 o 
   0   6   7      192.02      181.17     31.94 o 
   1   6   7      203.44      201.06     34.87 o 
   2   6   7      164.03      155.84     22.66 o 
   3   6   7      253.98      226.89     48.55 o 
   4   6   7      125.24       84.59     25.06 o 
   5   6   7       45.79       44.97     29.58 o 
  -9   7   7       48.36       48.59     40.27 o 
  -8   7   7      155.04      251.03     56.97 o 
  -7   7   7      243.63      252.75     49.41 o 
  -6   7   7      383.03      388.36     66.22 o 
  -5   7   7       83.40       64.58     22.09 o 
  -4   7   7      681.84      670.15     26.97 o 
  -3   7   7      174.28      190.24     21.96 o 
  -2   7   7     1084.27     1001.81     32.75 o 
  -1   7   7        0.47      -20.73     20.73 o 
   0   7   7      910.34      865.83    134.41 o 
   1   7   7      331.37      303.25     65.53 o 
   2   7   7      263.22      257.67     26.31 o 
   3   7   7       74.05       26.37     26.30 o 
   4   7   7      340.95      385.57     30.21 o 
  -8   8   7      179.21      227.33     79.44 o 
  -7   8   7       63.23       69.24     25.49 o 
  -6   8   7      266.37      237.19     26.48 o 
  -5   8   7       18.92      -12.54     23.59 o 
  -4   8   7      532.32      548.34     40.10 o 
  -3   8   7        3.05       -8.57     22.36 o 
  -2   8   7       66.07       62.16     23.72 o 
  -1   8   7       55.55       54.11     23.73 o 
   0   8   7      653.73      598.37     73.31 o 
   1   8   7      181.34      229.09     41.19 o 
   2   8   7      142.47      128.04     39.06 o 
  -6   9   7        0.28       -3.97     38.68 o 
  -5   9   7       27.01       71.90     30.26 o 
  -4   9   7      444.33      484.13     32.41 o 
  -3   9   7     1101.90     1129.46     35.80 o 
  -2   9   7        6.85       22.14     25.12 o 
  -1   9   7        6.03        5.95     25.56 o 
   0   9   7       96.04      119.82     25.78 o 
 -13   0   8      267.23      261.15     42.32 o 
 -12   0   8      211.23      259.85     36.63 o 
 -11   0   8      104.23       91.19     31.84 o 
 -10   0   8      283.32      276.09     31.32 o 
  -9   0   8     2141.19     2094.15     47.40 o 
  -8   0   8      136.87       72.62     24.27 o 
  -7   0   8       55.02       39.50     21.10 o 
  -6   0   8       14.79        5.68     16.95 o 
  -5   0   8     4727.53     4419.10     53.45 o 
  -4   0   8      882.53     1018.06     31.58 o 
  -3   0   8       20.28       17.31     20.38 o 
  -2   0   8       51.69       33.01     20.92 o 
  -1   0   8      978.46      999.85     32.59 o 
   0   0   8     2640.49     2811.75     48.63 o 
   1   0   8       10.04       24.17     23.99 o 
   2   0   8      461.34      448.32     30.89 o 
   3   0   8       12.50       45.63     27.41 o 
   4   0   8     1811.06     1727.60     50.87 o 
   5   0   8      116.08       97.87     35.27 o 
   6   0   8      106.06      148.11     37.70 o 
 -13   1   8      147.13      188.76     28.04 o 
 -12   1   8        2.19      -17.17     23.96 o 
 -11   1   8      398.83      413.64     25.92 o 
 -10   1   8      448.45      483.81     91.65 o 
  -9   1   8      296.08      308.47     41.34 o 
  -8   1   8      144.30      121.37     36.00 o 
  -7   1   8      715.82      688.91    248.58 o 
  -6   1   8       82.34       69.52     37.43 o 
  -5   1   8        5.59       11.16     14.60 o 
  -4   1   8      110.11       98.67     14.76 o 
  -3   1   8      192.39      160.48     15.91 o 
  -2   1   8        5.39       -7.03     28.59 o 
  -1   1   8      375.99      410.10     19.01 o 
   0   1   8      117.96      118.68     17.07 o 
   1   1   8        4.22        3.11     16.58 o 
   2   1   8      397.17      401.17     21.35 o 
   3   1   8      255.95      233.73     22.52 o 
   4   1   8       40.83       49.72     53.80 o 
   5   1   8       47.53       26.04     30.93 o 
   6   1   8       49.99       81.31     25.67 o 
 -12   2   8       48.17      114.41     38.73 o 
 -11   2   8       53.24       60.48     22.38 o 
 -10   2   8      302.43      274.21     67.51 o 
  -9   2   8      156.98      157.66     40.64 o 
  -8   2   8      986.20      963.65    292.82 o 
  -7   2   8      438.15      440.44    151.37 o 
  -6   2   8      310.71      327.05     79.90 o 
  -5   2   8      265.93      274.32     17.66 o 
  -4   2   8     1517.14     1337.85    239.96 o 
  -3   2   8      207.94      207.44     15.29 o 
  -2   2   8     1009.98      886.41    137.37 o 
  -1   2   8     1075.57     1141.28    110.55 o 
   0   2   8       58.92       57.03     16.85 o 
   1   2   8      412.06      458.16     57.79 o 
   2   2   8      187.79      185.05     20.47 o 
   3   2   8       63.18       65.74     20.60 o 
   4   2   8       92.57       92.07     23.29 o 
   5   2   8      220.56      245.86     58.42 o 
   6   2   8        0.15      -26.97     26.97 o 
 -12   3   8        0.73      -19.11     24.87 o 
 -11   3   8       27.68      107.01     99.79 o 
 -10   3   8       87.79       72.64     21.04 o 
  -9   3   8        0.23        5.97     18.31 o 
  -8   3   8       24.67        9.66     25.88 o 
  -7   3   8      177.68      164.21     58.29 o 
  -6   3   8      527.93      560.05    122.32 o 
  -5   3   8      104.16      134.09     16.80 o 
  -4   3   8        5.58       15.20     24.39 o 
  -3   3   8      784.52      673.20    127.97 o 
  -2   3   8      294.89      260.85     72.58 o 
  -1   3   8        0.74      -15.49     15.49 o 
   0   3   8      587.62      529.22    118.51 o 
   1   3   8        4.60      -16.39     29.40 o 
   2   3   8        5.62        2.99     18.66 o 
   3   3   8        1.66       13.89     20.03 o 
   4   3   8       15.73       51.48     32.92 o 
   5   3   8        0.01       37.65     24.18 o 
   6   3   8        1.99      -27.40     27.40 o 
 -12   4   8      164.76      180.39     57.51 o 
 -11   4   8       72.05       74.71     32.29 o 
 -10   4   8      367.90      366.14     89.86 o 
  -9   4   8      274.17      235.82     82.40 o 
  -8   4   8      391.23      416.72    122.11 o 
  -7   4   8        3.51      -15.31     37.11 o 
  -6   4   8     1140.04     1187.80    237.85 o 
  -5   4   8      479.23      474.01     22.24 o 
  -4   4   8      878.35      875.90     24.07 o 
  -3   4   8      165.39      121.63     18.00 o 
  -2   4   8     1434.28     1298.29    312.66 o 
  -1   4   8      920.10      768.60    160.02 o 
   0   4   8       74.58       68.33     36.62 o 
   1   4   8      324.05      320.78     63.05 o 
   2   4   8       38.48       75.45     19.34 o 
   3   4   8      681.58      729.78    101.70 o 
   4   4   8      119.95      145.80     36.49 o 
   5   4   8       38.33       44.97     56.73 o 
 -11   5   8       17.18       58.72     25.57 o 
 -10   5   8      589.68      696.61    155.63 o 
  -9   5   8       38.52       69.37     32.60 o 
  -8   5   8      374.16      333.97     91.27 o 
  -7   5   8        1.22       -6.61     19.36 o 
  -6   5   8      725.31      820.38    140.41 o 
  -5   5   8      120.81      121.47     20.43 o 
  -4   5   8      504.07      519.41     23.12 o 
  -3   5   8      652.45      607.98     32.35 o 
  -2   5   8       95.06       55.14     18.43 o 
  -1   5   8      162.17      160.07     37.58 o 
   0   5   8      374.89      334.90     59.99 o 
   1   5   8       16.93       18.61     39.95 o 
   2   5   8        3.46       23.51     21.10 o 
   3   5   8      337.80      273.07     51.63 o 
   4   5   8       42.34       48.06     24.83 o 
 -10   6   8      241.26      257.32     59.06 o 
  -9   6   8     1186.73     1412.95    399.07 o 
  -8   6   8       45.68       62.12     22.97 o 
  -7   6   8       64.53       96.72     24.94 o 
  -6   6   8      458.55      507.44     90.16 o 
  -5   6   8     1902.52     1959.53    171.16 o 
  -4   6   8      316.00      303.81     23.65 o 
  -3   6   8        4.32       32.07     19.13 o 
  -2   6   8       19.10      -15.15     41.08 o 
  -1   6   8     1380.53     1410.91    359.96 o 
   0   6   8     1624.52     1485.81    182.09 o 
   1   6   8      127.04      134.50     23.59 o 
   2   6   8       15.15       46.83     23.18 o 
   3   6   8      283.23      313.39     34.83 o 
   4   6   8      685.45      651.96     43.99 o 
  -9   7   8      136.66      137.92     41.90 o 
  -8   7   8       26.45       -0.37     30.62 o 
  -7   7   8      334.09      387.13     44.81 o 
  -6   7   8       19.12      -24.23     24.23 o 
  -5   7   8      288.65      255.64     38.99 o 
  -4   7   8        0.94      -22.56     22.56 o 
  -3   7   8      325.59      292.21     25.56 o 
  -2   7   8      243.25      206.45     24.33 o 
  -1   7   8       38.49       14.30     22.99 o 
   0   7   8      115.92       59.35     25.75 o 
   1   7   8       29.27       21.42     24.20 o 
   2   7   8      259.77      236.06     30.27 o 
  -7   8   8      169.32      203.95     41.18 o 
  -6   8   8      218.38      266.51     49.85 o 
  -5   8   8      206.93      214.27     27.23 o 
  -4   8   8      288.02      304.02     27.88 o 
  -3   8   8       10.80      -19.20     44.73 o 
  -2   8   8      310.74      340.14     36.01 o 
  -1   8   8      477.00      545.85     92.41 o 
   0   8   8      127.58      133.82     27.47 o 
   1   8   8        8.21      -28.13     36.25 o 
 -12   1   9      237.44      219.04     49.58 o 
 -11   1   9      220.12      257.86     78.68 o 
 -10   1   9      219.44      222.63     26.39 o 
  -9   1   9      248.31      233.23     25.99 o 
  -8   1   9      592.70      511.05    149.07 o 
  -7   1   9     1097.32      876.00    275.33 o 
  -6   1   9      588.19      501.09     76.13 o 
  -5   1   9      370.03      410.77     20.46 o 
  -4   1   9      133.29      150.13     18.43 o 
  -3   1   9     1601.45     1713.89     29.14 o 
  -2   1   9      367.03      379.04     21.00 o 
  -1   1   9     1686.52     1752.89    109.57 o 
   0   1   9       56.30       43.37     19.60 o 
   1   1   9     1153.37     1251.53     28.86 o 
   2   1   9      607.00      618.96     26.73 o 
   3   1   9      172.59      192.62     24.73 o 
   4   1   9       12.27      -14.72     24.75 o 
   5   1   9      107.94      109.05     28.03 o 
 -12   2   9       17.88       22.44     24.73 o 
 -11   2   9        0.51       -9.11     31.83 o 
 -10   2   9      317.44      345.74     57.58 o 
  -9   2   9        3.50       -0.14     38.69 o 
  -8   2   9       99.66       84.78     18.52 o 
  -7   2   9      100.97      117.75     17.61 o 
  -6   2   9      239.23      252.13     39.35 o 
  -5   2   9      119.31       97.31     17.73 o 
  -4   2   9      832.25      728.98    155.19 o 
  -3   2   9      302.51      251.70     31.28 o 
  -2   2   9        3.79      -14.96     16.93 o 
  -1   2   9        1.89       15.33     17.64 o 
   0   2   9      400.47      441.71     22.73 o 
   1   2   9      528.65      525.41     60.70 o 
   2   2   9        1.02        9.05     34.72 o 
   3   2   9       14.05       40.64     23.33 o 
   4   2   9       51.51       92.76     25.26 o 
   5   2   9        0.09       29.26     39.81 o 
 -12   3   9       40.09       42.21     45.09 o 
 -11   3   9      300.19      423.30    103.56 o 
 -10   3   9      100.69      171.90     41.63 o 
  -9   3   9        1.55       23.65     20.45 o 
  -8   3   9        2.61       13.32     24.17 o 
  -7   3   9      882.42      896.64    224.99 o 
  -6   3   9     2539.77     2776.99    475.02 o 
  -5   3   9      185.27      185.52     38.80 o 
  -4   3   9      174.70      178.74     29.05 o 
  -3   3   9      214.38      230.56     68.13 o 
  -2   3   9     5871.62     5321.35   1078.89 o 
  -1   3   9       22.80        2.15     18.74 o 
   0   3   9        3.94       37.92     32.10 o 
   1   3   9      187.46      194.73     22.47 o 
   2   3   9     1066.31     1024.99    116.10 o 
   3   3   9      216.29      205.49     24.89 o 
   4   3   9        6.90       27.56     25.43 o 
 -11   4   9        6.63       51.13     24.39 o 
 -10   4   9       10.19       -7.43     23.51 o 
  -9   4   9        0.88        0.79     22.01 o 
  -8   4   9       52.02        3.96     25.16 o 
  -7   4   9      196.22      292.57     75.07 o 
  -6   4   9      192.68      192.46     30.18 o 
  -5   4   9      216.93      205.86     21.53 o 
  -4   4   9      459.50      495.17     30.84 o 
  -3   4   9      386.85      351.99    122.84 o 
  -2   4   9      782.83      683.61    146.41 o 
  -1   4   9       22.33      -18.78     18.78 o 
   0   4   9      453.50      372.05     88.63 o 
   1   4   9      117.96      107.92     21.95 o 
   2   4   9       20.02       14.19     36.66 o 
   3   4   9      169.78      146.19     25.81 o 
   4   4   9       64.18       72.29     51.99 o 
 -10   5   9      200.32      265.60     76.69 o 
  -9   5   9       19.24        7.28     23.16 o 
  -8   5   9      182.20      202.00     49.67 o 
  -7   5   9      693.83      817.38    159.08 o 
  -6   5   9       23.89       19.14     40.58 o 
  -5   5   9      203.96      216.91     47.06 o 
  -4   5   9      868.73      929.19     28.13 o 
  -3   5   9      236.03      219.33     22.65 o 
  -2   5   9       35.10       33.17     20.26 o 
  -1   5   9      552.75      598.74     82.33 o 
   0   5   9       37.98       55.52     21.35 o 
   1   5   9      313.43      286.57     84.12 o 
   2   5   9       11.81       50.92     23.24 o 
   3   5   9       48.32       86.32     26.11 o 
  -9   6   9       65.82       83.71     46.72 o 
  -8   6   9      102.46      124.85     25.12 o 
  -7   6   9        4.84        8.13     31.34 o 
  -6   6   9       93.60       95.16     23.89 o 
  -5   6   9       53.85       52.03     22.50 o 
  -4   6   9       87.74      136.74     22.64 o 
  -3   6   9       96.63       88.19     23.20 o 
  -2   6   9       56.24       28.87     22.23 o 
  -1   6   9        1.12       -6.32     22.78 o 
   0   6   9        6.19      -17.31     23.35 o 
   1   6   9      142.86      143.64     26.35 o 
   2   6   9       14.00        0.46     26.32 o 
  -8   7   9      209.22      248.50     28.95 o 
  -7   7   9       71.60       99.82     25.81 o 
  -6   7   9       70.91      107.92     26.04 o 
  -5   7   9      252.81      251.06     26.98 o 
  -4   7   9      275.63      346.10     27.02 o 
  -3   7   9      255.75      255.21     26.52 o 
  -2   7   9      148.75      127.32     26.07 o 
  -1   7   9       36.47      -55.10     55.10 o 
   0   7   9       15.17       55.97     24.92 o 
  -5   8   9       19.47       39.29     26.71 o 
  -4   8   9       21.77       35.94     29.44 o 
  -3   8   9      617.06      547.90     32.98 o 
  -2   8   9        9.10       24.17     37.96 o 
 -12   0  10      162.52      155.80     38.43 o 
 -11   0  10       13.89       11.09     33.46 o 
 -10   0  10       46.57       38.96     30.66 o 
  -9   0  10      192.17      223.76     30.77 o 
  -8   0  10     1230.88      951.14     38.29 o 
  -7   0  10        7.43       11.81     21.28 o 
  -6   0  10       43.91       53.39     27.42 o 
  -5   0  10      133.21      159.68     30.49 o 
  -4   0  10     1875.96     2207.79     49.99 o 
  -3   0  10       24.96       70.52     27.32 o 
  -2   0  10        7.30      -26.42     28.68 o 
  -1   0  10       33.90       16.23     29.67 o 
   0   0  10       30.05       13.17     31.74 o 
   1   0  10      989.52      981.26     44.77 o 
   2   0  10       40.82       41.85     36.71 o 
   3   0  10       20.29      -13.08     37.42 o 
   4   0  10        2.40       11.09     38.32 o 
 -12   1  10       21.39       49.60     25.81 o 
 -11   1  10       19.69      -24.56     24.56 o 
 -10   1  10       57.53       94.41     21.55 o 
  -9   1  10       15.81       33.43     19.05 o 
  -8   1  10       25.16       -6.04     19.13 o 
  -7   1  10      104.57      100.01     18.68 o 
  -6   1  10      178.72      168.55     20.60 o 
  -5   1  10      116.19      136.41     20.76 o 
  -4   1  10       89.44       59.81     19.61 o 
  -3   1  10       95.25      148.94     20.13 o 
  -2   1  10       21.40       17.54     24.84 o 
  -1   1  10       95.91      120.47     35.81 o 
   0   1  10       12.77       -5.04     23.05 o 
   1   1  10       39.34       19.51     24.06 o 
   2   1  10        0.02      -27.19     27.19 o 
   3   1  10      361.93      364.60     29.98 o 
 -11   2  10       44.13       71.95     37.56 o 
 -10   2  10      213.11      200.23     71.55 o 
  -9   2  10      282.77      250.94     30.87 o 
  -8   2  10       53.06       36.79     20.29 o 
  -7   2  10      591.73      646.45    142.33 o 
  -6   2  10       56.48       37.63     19.97 o 
  -5   2  10     1038.60      924.27    224.97 o 
  -4   2  10      651.40      706.70    105.91 o 
  -3   2  10       17.58       31.66     19.16 o 
  -2   2  10       40.23       56.87     44.64 o 
  -1   2  10      392.21      412.01     25.26 o 
   0   2  10      159.24      221.73     39.29 o 
   1   2  10       13.37      -23.40     23.40 o 
   2   2  10       41.29       57.23     35.76 o 
   3   2  10       34.77       65.97     27.22 o 
 -11   3  10        1.38      -10.68     24.55 o 
 -10   3  10        5.91       16.90     23.05 o 
  -9   3  10      107.47       73.61     44.15 o 
  -8   3  10        4.73       35.15     21.01 o 
  -7   3  10       31.11       38.13     42.34 o 
  -6   3  10      198.71      202.34     22.23 o 
  -5   3  10      259.59      213.77     21.64 o 
  -4   3  10       66.92       94.84     18.61 o 
  -3   3  10      109.80       98.99     59.63 o 
  -2   3  10      104.46      108.91     30.49 o 
  -1   3  10        0.96       13.63     21.03 o 
   0   3  10      114.26      132.60     23.13 o 
   1   3  10        8.59      -13.27     23.94 o 
   2   3  10      105.21      130.51     25.71 o 
   3   3  10        8.55       -8.95     26.41 o 
 -10   4  10       89.77       68.40     38.38 o 
  -9   4  10      250.06      285.88    129.31 o 
  -8   4  10      105.72      109.89     23.82 o 
  -7   4  10      350.27      364.13     97.08 o 
  -6   4  10        8.00       40.54     21.40 o 
  -5   4  10      796.42      782.67     45.42 o 
  -4   4  10      206.36      168.65     30.32 o 
  -3   4  10      259.14      250.34     45.39 o 
  -2   4  10        1.88       22.59     46.21 o 
  -1   4  10      209.66      211.26     52.15 o 
   0   4  10      278.72      271.60     49.55 o 
   1   4  10      164.11      181.15     33.61 o 
   2   4  10       19.50       22.47     25.42 o 
  -9   5  10      321.53      359.51     90.03 o 
  -8   5  10        0.19       -5.07     24.08 o 
  -7   5  10       39.47       67.50     24.24 o 
  -6   5  10       31.70       25.51     23.61 o 
  -5   5  10      585.52      587.83     28.65 o 
  -4   5  10       14.64       27.72     22.22 o 
  -3   5  10      193.86      166.52     23.41 o 
  -2   5  10        4.08      -22.04     22.04 o 
  -1   5  10      134.84      149.85     23.92 o 
   0   5  10      356.81      300.46     33.76 o 
   1   5  10       82.45       83.29     25.55 o 
  -8   6  10      735.02      802.37    152.15 o 
  -7   6  10       50.02       46.24     28.50 o 
  -6   6  10       51.99       31.73     25.60 o 
  -5   6  10       13.13       -3.68     33.41 o 
  -4   6  10     1102.04     1095.31     79.69 o 
  -3   6  10      335.60      312.85     40.98 o 
  -2   6  10       28.63       -2.19     24.77 o 
  -1   6  10       22.57       59.50     25.17 o 
   0   6  10      383.87      383.38     36.83 o 
  -6   7  10      315.46      359.82     45.49 o 
  -5   7  10        3.08      -27.31     27.31 o 
  -4   7  10       18.15       36.63     26.11 o 
  -3   7  10       64.50       20.24     27.22 o 
  -2   7  10       50.32       25.16     36.62 o 
 -11   1  11      111.02      157.36     51.37 o 
 -10   1  11       65.34       40.22     39.95 o 
  -9   1  11      311.28      251.64     69.59 o 
  -8   1  11       28.14       35.86     21.03 o 
  -7   1  11      135.53       94.41     39.20 o 
  -6   1  11       44.31       66.09     34.59 o 
  -5   1  11      155.98      195.15     38.84 o 
  -4   1  11      370.73      355.63     26.45 o 
  -3   1  11       11.44       26.98     22.29 o 
  -2   1  11      383.87      416.43     27.28 o 
  -1   1  11      117.22       92.96     29.36 o 
   0   1  11      320.89      331.74     33.48 o 
   1   1  11       15.40       12.04     25.96 o 
   2   1  11       53.13       78.73     42.16 o 
 -10   2  11       34.40       44.51     24.39 o 
  -9   2  11      161.82      202.55    100.91 o 
  -8   2  11       19.26       -3.82     24.12 o 
  -7   2  11       61.91       35.24     24.00 o 
  -6   2  11       36.73        5.82     20.54 o 
  -5   2  11       41.44       66.39     36.52 o 
  -4   2  11        0.30        2.86     27.19 o 
  -3   2  11       31.41        8.12     23.36 o 
  -2   2  11      349.85      408.34     27.10 o 
  -1   2  11      199.82      163.90     34.87 o 
   0   2  11       25.70       40.62     24.38 o 
   1   2  11      177.81      196.86     38.30 o 
 -10   3  11      579.42      560.73    186.90 o 
  -9   3  11        2.18        9.31     23.59 o 
  -8   3  11        0.01        4.21     23.66 o 
  -7   3  11        8.17       46.89     23.78 o 
  -6   3  11      418.66      396.89     27.10 o 
  -5   3  11      597.15      557.89    112.42 o 
  -4   3  11        5.83       25.74     35.39 o 
  -3   3  11        2.57       29.19     22.51 o 
  -2   3  11      121.74       89.50     24.28 o 
  -1   3  11      765.52      683.92     30.61 o 
   0   3  11        8.91        7.24     25.12 o 
   1   3  11       31.72      -27.02     27.02 o 
  -9   4  11        3.25       24.08     25.84 o 
  -8   4  11       78.26      113.09     65.39 o 
  -7   4  11        0.71       30.45     24.76 o 
  -6   4  11        6.26        8.18     25.93 o 
  -5   4  11      137.96       78.10     24.45 o 
  -4   4  11       50.11       35.72     23.58 o 
  -3   4  11      145.87      117.14     23.80 o 
  -2   4  11       46.75       30.63     25.57 o 
  -1   4  11        1.58      -24.95     24.95 o 
   0   4  11       69.20       47.82     25.98 o 
  -8   5  11       47.04       61.54     56.64 o 
  -7   5  11      341.38      326.71     29.41 o 
  -6   5  11       77.17      132.60     50.91 o 
  -5   5  11       13.45       -7.94     31.88 o 
  -4   5  11       15.92       -3.81     37.96 o 
  -3   5  11       52.56       53.39     28.32 o 
  -2   5  11      384.05      328.79     31.95 o 
  -1   5  11        6.37       35.23     25.03 o 
  -5   6  11       62.66       72.06     27.50 o 
  -4   6  11       45.07       59.18     26.59 o 
  -9   0  12       65.14       61.96     29.49 o 
  -8   0  12      177.11      176.65     32.48 o 
  -7   0  12     1169.17     1114.12     49.85 o 
  -6   0  12      173.10      142.09     37.26 o 
  -5   0  12       53.94        1.80     37.88 o 
  -4   0  12       34.32       20.47     37.07 o 
  -3   0  12      865.73      919.20     48.27 o 
  -2   0  12       13.60      -39.77     39.77 o 
  -1   0  12        3.72      -39.05     39.05 o 
   0   0  12        0.76        3.97     39.68 o 
  -9   1  12        0.77        8.52     23.29 o 
  -8   1  12      175.66      188.27     24.05 o 
  -7   1  12      261.73      298.49     80.45 o 
  -6   1  12       47.75       70.74     36.44 o 
  -5   1  12      216.35      200.26     27.37 o 
  -4   1  12      237.54      283.01     27.94 o 
  -3   1  12       87.43       51.85     88.71 o 
  -2   1  12      152.93      193.11     28.82 o 
  -1   1  12      126.48      137.19     27.74 o 
   0   1  12        0.43      -27.81     29.00 o 
  -9   2  12       75.49       96.34     71.39 o 
  -8   2  12      225.60      149.13     51.16 o 
  -7   2  12      252.27      326.83     27.05 o 
  -6   2  12      110.60      168.71     57.86 o 
  -5   2  12      169.00      197.98     39.33 o 
  -4   2  12      371.85      395.78     29.29 o 
  -3   2  12       14.40      -20.20     37.51 o 
  -2   2  12      125.87      138.37     27.37 o 
  -1   2  12       17.54        6.34     27.16 o 
  -8   3  12       48.07       45.69     27.59 o 
  -7   3  12        2.79       43.30     25.51 o 
  -6   3  12       26.86       26.69     24.50 o 
  -5   3  12       23.97      -23.88     23.88 o 
  -4   3  12       16.96       56.15     25.07 o 
  -3   3  12       25.44      -18.91     26.01 o 
  -2   3  12       11.95      -13.02     26.39 o 
  -7   4  12       26.10        4.54     27.70 o 
  -6   4  12      181.55      167.59     28.41 o 
  -5   4  12       38.20       37.66     39.82 o 
  -4   4  12      150.72      138.96     27.27 o 
  -3   4  12       32.32       52.33     30.53 o 
  -6   1  13      125.16      149.26     30.39 o 
  -5   1  13       61.70       59.64     33.55 o 
                                                 
